# Supplementary material for: A comprehensive benchmarking with interpretation and operational guidance for the hierarchy of topologically associating domains
Source: Nat Commun. 2024 May 23;15:4376. doi: 10.1038/s41467-024-48593-7 (PMC11116433; doi:10.1038/s41467-024-48593-7)
Supplement: Supplementary file 4 — Supplementary Data 1 [file 41467_2024_48593_MOESM4_ESM.xlsx]

## Sheet: Supplementary Data 1 
Supplementary Data 1 Genomic coverage of each caller
		GM12878	HMEC	HUVEC	IMR90	K562	KBM7	NHEK	average
Arrowhead	5kb	0.406972	0.0698447	0.101767	0.339704	0.253552	0.108427	0.163222	0.206213
Arrowhead	10kb	0.688833	0.288365	0.416555	0.622916	0.524888	0.407004	0.46802	0.488083
Arrowhead	25kb	0.844389	0.589266	0.657603	0.73238	0.747147	0.681795	0.706774	0.708479
Arrowhead	50kb	0.786421	0.621156	0.715414	0.683052	0.787364	0.728924	0.679596	0.714561
Arrowhead	100kb	0.720127	0.576227	0.648491	0.586281	0.635923	0.644092	0.627126	0.634038
Armatus	5kb	0.951151	0.967394	0.964881	0.952722	0.954764	0.947003	0.955863	0.956254
Armatus	10kb	0.956021	0.950742	0.957089	0.954513	0.955204	0.950868	0.950743	0.953597
Armatus	25kb	0.962054	0.952314	0.955613	0.960169	0.958284	0.955927	0.953885	0.956892
Armatus	50kb	0.964182	0.961354	0.965125	0.963554	0.972665	0.961983	0.977692	0.966651
Armatus	100kb	0.96104	0.969838	0.961669	0.963554	0.970466	0.971723	0.974236	0.967504
TADtree	50kb	0.689964	0.750289	0.711958	0.704731	0.68965	0.851773	0.775424	0.739113
TADtree	100kb	0.757201	0.759086	0.647863	0.590051	0.655403	0.742748	0.728924	0.697325
GMAP	5kb	0.950649	0.950837	0.971134	0.941223	0.94823	0.947947	0.954388	0.952058
GMAP	10kb	0.960357	0.967898	0.969595	0.956713	0.963939	0.9613	0.962431	0.963176
GMAP	25kb	0.960012	0.964253	0.96771	0.958127	0.973522	0.952943	0.960483	0.962436
GMAP	50kb	0.946345	0.941317	0.956084	0.934091	0.999757	0.944459	0.949486	0.953077
HiTAD	5kb	0.942134	0.977355	0.977732	0.98078	0.980214	0.981031	0.980371	0.974231
HiTAD	10kb	0.938741	0.978015	0.977764	0.980717	0.980277	0.980654	0.980214	0.973769
HiTAD	50kb	0.932206	0.973679	0.975879	0.975879	0.974622	0.979963	0.974936	0.969595
HiTAD	100kb		0.974622	0.967081	0.968966	0.97902	0.974622	0.972108	0.972737
deDoc	5kb	0.986844	0.970474	0.950963	0.971448	0.99096	0.953382	0.970349	0.970632
deDoc	10kb	0.992468	0.991274	0.992593	0.973428	0.992468	0.9892	0.972045	0.986211
deDoc	25kb	0.992531	0.992216	0.992374	0.992374	0.99473	0.99363	0.973522	0.990197
deDoc	50kb	0.994973	0.993088	0.993402	0.993716	0.996858	0.976121	0.97298	0.988734
deDoc	100kb	0.994345	0.992459	0.991831	0.988061	0.99623	0.991203	0.987432	0.991651
matryoshka	5kb	0.682675	0.57695	0.610882	0.570446	0.702563	0.573745	0.698573	0.630834
matryoshka	10kb	0.901478	0.672495	0.745576	0.676643	0.740172	0.596775	0.748153	0.725899
matryoshka	25kb	0.767884	0.75296	0.854601	0.850045	0.939275	0.637337	0.808572	0.801525
matryoshka	50kb	0.81407	0.891361	0.933148	0.826009	0.808729	0.836692	0.798046	0.844008
matryoshka	100kb	0.888533	0.62964	0.924351	0.654775	0.815641	0.712586	0.78485	0.772911
OnTAD	5kb	0.863421	0.822356	0.785879	0.787764	0.759392	0.86251	0.868605	0.821418
OnTAD	10kb	0.846612	0.829268	0.80916	0.848434	0.775919	0.841082	0.90059	0.835866
OnTAD	25kb	0.816512	0.854058	0.838977	0.82908	0.820597	0.828923	0.863327	0.835925
OnTAD	50kb	0.812428	0.82908	0.836935	0.764042	0.750846	0.800174	0.809286	0.800399
OnTAD	100kb	0.672613	0.726411	0.732309	0.655646	0.702775	0.715971	0.772911	0.711234
TADpole	25kb	0.999757	0.999757	0.999757	0.998029	0.999757	0.999757	0.999757	0.99951
TADpole	50kb	1	1	1	1	1	1	0.998115	0.999731
TADpole	100kb	0.998115	1	1	1	1	1	1	0.999731
SpectralTAD	5kb	0.915742	0.86277	0.878793	0.899247	0.911281	0.84219	0.904871	0.887842
SpectralTAD	10kb	0.944397	0.937924	0.943894	0.942951	0.94358	0.449859	0.942072	0.872097
SpectralTAD	25kb	0.951843	0.953414	0.949644	0.9531	0.951843	0.954199	0.952785	0.952404
SpectralTAD	50kb	0.961354	0.955071	0.914226	0.959784	0.962611	0.958213	0.954128	0.952198
SpectralTAD	100kb	0.952871	0.948473	0.950986	0.950986	0.954128	0.9535	0.956013	0.952422
GRiNCH	5kb	0.999914	1	1	1	1	1	1	0.999988
GRiNCH	10kb	0.999569	1	1	1	1	1	1	0.999938
GRiNCH	25kb	0.9985	1	1	1	1	1	1	0.999786
GRiNCH	50kb	0.993787	1	1	1	1	1	1	0.999112
GRiNCH	100kb	0.989075	0.999788	0.999851	0.9996	0.999851	0.99916	0.999883	0.998173
SuperTAD	10kb	1	0.999506	0.999506	0.999317	0.999506	0.998814	0.999694	0.999478
SuperTAD	25kb	1	0.998186	0.997244	0.997401	0.9985	0.995987	0.998814	0.998019
SuperTAD	50kb	1	0.993159	0.99473	0.99473	0.996929	0.991274	0.995673	0.995214
SuperTAD	100kb	1	0.982791	0.981534	0.977135	0.982791	0.980906	0.982791	0.983992
HiCKey	5kb	1	1	1	1	1	1	1	1
HiCKey	10kb	1	1	1	1	1	1	1	1
HiCKey	25kb	1	1	1	1	1	1	1	1
HiCKey	50kb	1	1	1	1	1	1	1	1
HiCKey	100kb	1	1	1	1	1	1	1	1
