# Supplementary material for: A comprehensive benchmarking with interpretation and operational guidance for the hierarchy of topologically associating domains
Source: Nat Commun. 2024 May 23;15:4376. doi: 10.1038/s41467-024-48593-7 (PMC11116433; doi:10.1038/s41467-024-48593-7)
Supplement: Supplementary file 5 — Supplementary Data 2 [file 41467_2024_48593_MOESM5_ESM.xlsx]

## Sheet: Supplementary Data 2
Supplementary Data 2 Accession numbers of dataset used
ENCODE accession numbers of ChIP-seq, RNA-seq and Dnase-seq datasets used in this work
Experiment	Sample	Target	Cell
ENCSR000DZN	ENCFF119SGJ	CTCF	GM12878
ENCSR000DWE	ENCFF001HTD	CTCF	K562
ENCSR000ERM	ENCFF001NEG	CTCF	CH12-LX
ENCSR711UTK	ENCFF720EKG	CTCF	S2
ENCSR000DZP	ENCFF415OZI	SMC3	GM12878
ENCSR057BWO	ENCFF375WTP	H3K4me3	GM12878
ENCSR000AKC	ENCFF197QHX	H3K27ac	GM12878
ENCSR000AKP	ENCFF384ZZM	H3K27ac	K562
ENCSR000EAD	ENCFF128PKT	POLR2A	GM12878
ENCSR031TFS	ENCFF845QLW	POLR2A	K562
ENCSR000AKH	ENCFF415YCS	H3K9ac	GM12878
ENCSR000AKD	ENCFF622QTG	H3K27me3	GM12878
ENCSR000EWB	ENCFF162VJX	H3K27me3	K562
ENCSR000AOX	ENCFF331ODM	H3K9me3	GM12878
ENCSR000AKF	ENCFF753GZX	H3K4me1	GM12878
ENCSR000EWC	ENCFF196QGZ	H3K4me1	K562
ENCSR843RJV	ENCFF077YYZ	RNA-seq	GM12878
ENCSR594NJP	ENCFF368WDX	RNA-seq	K562
ENCSR000EMT	ENCFF775ZJX	Dnase-seq	GM12878
ENCSR000EMT	ENCFF783ZLL	Dnase-seq	GM12878
ENCSR000EKS	ENCFF826DJP	Dnase-seq	K562
GSE133928	GSM4513968	RNA-seq	Colorectal carcinoma
GSE133928	GSM4513969	RNA-seq	Paracancer tissue
Accession numbers of in-situ Hi-C datasets used in this work
Series	Cell/Tissue	Sample
GSE63525	GM12878	*_30.hic and *_intrachromosomal_contact_matrices.tar.gz
GSE63525	GM12878_rep
GSE63525	HMEC
GSE63525	HUVEC
GSE63525	IMR90
GSE63525	K562
GSE63525	KBM7
GSE63525	NHEK
GSE63525	CH12-LX
GSE130778	S2	SRR9019613
GSE133928	BRD3187	GSM3930261
GSE133928	BRD3187N	GSM3930262
