# Supplementary material for: A comprehensive benchmarking with interpretation and operational guidance for the hierarchy of topologically associating domains
Source: Nat Commun. 2024 May 23;15:4376. doi: 10.1038/s41467-024-48593-7 (PMC11116433; doi:10.1038/s41467-024-48593-7)
Supplement: Supplementary file 7 — Source Data [file 41467_2024_48593_MOESM7_ESM.xlsx]

## Sheet: Figure 2b
Figure 2b
	Armatus	Arrowhead	deDoc	GMAP	GRiNCH	HiCKey	HiTAD	matryoshka	OnTAD	SpectralTAD	SuperTAD
Armatus	1	0.916948	0.904151	0.891441	0.8893	0.853291	0.898922	0.927352	0.918774	0.905508	0.86066
Arrowhead	0.916948	1	0.9372	0.899977	0.890494	0.856379	0.918461	0.937684	0.90849	0.939737	0.851663
deDoc	0.904151	0.9372	1	0.894796	0.891825	0.852402	0.908651	0.930666	0.898611	0.937458	0.849797
GMAP	0.891441	0.899977	0.894796	1	0.892752	0.864278	0.905361	0.89239	0.90847	0.87179	0.881121
GRiNCH	0.8893	0.890494	0.891825	0.892752	1	0.864515	0.892672	0.879804	0.890281	0.864105	0.871928
HiCKey	0.853291	0.856379	0.852402	0.864278	0.864515	1	0.873091	0.85204	0.861814	0.844015	0.877988
HiTAD	0.898922	0.918461	0.908651	0.905361	0.892672	0.873091	1	0.903991	0.913009	0.896347	0.879074
matryoshka	0.927352	0.937684	0.930666	0.89239	0.879804	0.85204	0.903991	1	0.907839	0.945206	0.847313
OnTAD	0.918774	0.90849	0.898611	0.90847	0.890281	0.861814	0.913009	0.907839	1	0.889349	0.872778
SpectralTAD	0.905508	0.939737	0.937458	0.87179	0.864105	0.844015	0.896347	0.945206	0.889349	1	0.830625
SuperTAD	0.86066	0.851663	0.849797	0.881121	0.871928	0.877988	0.879074	0.847313	0.872778	0.830625	1

## Sheet: Figure 3
Figure 3
a				b						c						d
method	Resolution	size			Level 1	Level 2	Level 3	Level 4+			Level 1	Level 2	Level 3	Level 4+				GM12878	HMEC	HUVEC	IMR90	K562	KBM7	NHEK	average
deDoc	10kb	6.65418														Arrowhead	5kb	0.406972	0.0698447	0.101767	0.339704	0.253552	0.108427	0.163222	0.206213
deDoc	10kb	5.79239			232	123	22	1			665	39	2	0		Arrowhead	10kb	0.688833	0.288365	0.416555	0.622916	0.524888	0.407004	0.46802	0.488083
deDoc	10kb	5.49136			112	3	0	0			228	1	0	0		Arrowhead	25kb	0.844389	0.589266	0.657603	0.73238	0.747147	0.681795	0.706774	0.708479
deDoc	10kb	5.5682			150	8	0	0			316	0	0	0		Arrowhead	50kb	0.786421	0.621156	0.715414	0.683052	0.787364	0.728924	0.679596	0.714561
deDoc	10kb	5.91381		Arrowhead	232	73	5	0		Arrowhead	572	23	0	0		Arrowhead	100kb	0.720127	0.576227	0.648491	0.586281	0.635923	0.644092	0.627126	0.634038
deDoc	10kb	5.65321			200	73	8	2			505	28	1	0		Armatus	5kb	0.951151	0.967394	0.964881	0.952722	0.954764	0.947003	0.955863	0.956254
deDoc	10kb	5.63347			152	10	0	0			318	3	0	0		Armatus	10kb	0.956021	0.950742	0.957089	0.954513	0.955204	0.950868	0.950743	0.953597
deDoc	10kb	6.08279			201	2	0	0			406	0	0	0		Armatus	25kb	0.962054	0.952314	0.955613	0.960169	0.958284	0.955927	0.953885	0.956892
deDoc	10kb	4.77815														Armatus	50kb	0.964182	0.961354	0.965125	0.963554	0.972665	0.961983	0.977692	0.966651
deDoc	10kb	6.38561			177	120	86	121			605	104	30	14		Armatus	100kb	0.96104	0.969838	0.961669	0.963554	0.970466	0.971723	0.974236	0.967504
deDoc	10kb	5.25527			336	308	268	237			1376	267	73	11		TADtree	50kb	0.689964	0.750289	0.711958	0.704731	0.68965	0.851773	0.775424	0.739113
deDoc	10kb	5.50515			257	218	205	163			1016	187	48	16		TADtree	100kb	0.757201	0.759086	0.647863	0.590051	0.655403	0.742748	0.728924	0.697325
deDoc	10kb	5.54407		Armatus	215	178	148	167		Armatus	769	165	49	21		GMAP	5kb	0.950649	0.950837	0.971134	0.941223	0.94823	0.947947	0.954388	0.952058
deDoc	10kb	5.38021			207	142	120	120			727	130	31	8		GMAP	10kb	0.960357	0.967898	0.969595	0.956713	0.963939	0.9613	0.962431	0.963176
deDoc	10kb	5.25527			213	159	134	137			751	137	30	21		GMAP	25kb	0.960012	0.964253	0.96771	0.958127	0.973522	0.952943	0.960483	0.962436
deDoc	10kb	5.5682			300	265	202	233			974	275	84	17		GMAP	50kb	0.946345	0.941317	0.956084	0.934091	0.999757	0.944459	0.949486	0.953077
deDoc	10kb	5.11394														HiTAD	5kb	0.942134	0.977355	0.977732	0.98078	0.980214	0.981031	0.980371	0.974231
deDoc	10kb	5.47712			138	177	0	0			390	120	0	0		HiTAD	10kb	0.938741	0.978015	0.977764	0.980717	0.980277	0.980654	0.980214	0.973769
deDoc	10kb	5.14613			187	252	0	0			542	168	0	0		HiTAD	50kb	0.932206	0.973679	0.975879	0.975879	0.974622	0.979963	0.974936	0.969595
deDoc	10kb	5.14613			184	166	0	0			472	114	0	0		HiTAD	100kb		0.974622	0.967081	0.968966	0.97902	0.974622	0.972108	0.972737
deDoc	10kb	6.16732		GMAP	160	200	0	0		GMAP	438	141	0	0		deDoc	5kb	0.986844	0.970474	0.950963	0.971448	0.99096	0.953382	0.970349	0.970632
deDoc	10kb	5.43136			141	187	0	0			402	127	0	0		deDoc	10kb	0.992468	0.991274	0.992593	0.973428	0.992468	0.9892	0.972045	0.986211
deDoc	10kb	5.20412			178	152	0	0			450	105	0	0		deDoc	25kb	0.992531	0.992216	0.992374	0.992374	0.99473	0.99363	0.973522	0.990197
deDoc	10kb	5.30103			167	299	0	0			546	193	0	0		deDoc	50kb	0.994973	0.993088	0.993402	0.993716	0.996858	0.976121	0.97298	0.988734
deDoc	10kb	5.27875														deDoc	100kb	0.994345	0.992459	0.991831	0.988061	0.99623	0.991203	0.987432	0.991651
deDoc	10kb	5.38021			391	66	0	0			882	16	0	0		matryoshka	5kb	0.682675	0.57695	0.610882	0.570446	0.702563	0.573745	0.698573	0.630834
deDoc	10kb	4.8451			350	998	1	0			2260	219	0	0		matryoshka	10kb	0.901478	0.672495	0.745576	0.676643	0.740172	0.596775	0.748153	0.725899
deDoc	10kb	5.11394			316	229	0	0			970	60	0	0		matryoshka	25kb	0.767884	0.75296	0.854601	0.850045	0.939275	0.637337	0.808572	0.801525
deDoc	10kb	5.54407		deDoc	374	503	0	0		deDoc	1524	115	0	0		matryoshka	50kb	0.81407	0.891361	0.933148	0.826009	0.808729	0.836692	0.798046	0.844008
deDoc	10kb	6.4624			320	122	1	0			830	28	0	0		matryoshka	100kb	0.888533	0.62964	0.924351	0.654775	0.815641	0.712586	0.78485	0.772911
deDoc	10kb	5.4624			356	133	1	0			910	35	0	0		OnTAD	5kb	0.863421	0.822356	0.785879	0.787764	0.759392	0.86251	0.868605	0.821418
deDoc	10kb	5.4624			272	813	0	0			1806	182	0	0		OnTAD	10kb	0.846612	0.829268	0.80916	0.848434	0.775919	0.841082	0.90059	0.835866
deDoc	10kb	5.51851														OnTAD	25kb	0.816512	0.854058	0.838977	0.82908	0.820597	0.828923	0.863327	0.835925
deDoc	10kb	5.5563			380	317	184	0			1461	119	21	0		OnTAD	50kb	0.812428	0.82908	0.836935	0.764042	0.750846	0.800174	0.809286	0.800399
deDoc	10kb	5.49136			341	217	0	0			970	73	0	0		OnTAD	100kb	0.672613	0.726411	0.732309	0.655646	0.702775	0.715971	0.772911	0.711234
deDoc	10kb	4.8451			327	229	0	0			856	128	0	0		TADpole	25kb	0.999757	0.999757	0.999757	0.998029	0.999757	0.999757	0.999757	0.99951
deDoc	10kb	5.57978		matryoshka	390	276	0	0		matryoshka	1112	110	0	0		TADpole	50kb	1	1	1	1	1	1	0.998115	0.999731
deDoc	10kb	5.50515			322	281	0	0			986	110	0	0		TADpole	100kb	0.998115	1	1	1	1	1	1	0.999731
deDoc	10kb	5.04139			186	164	0	0			644	28	0	0		SpectralTAD	5kb	0.915742	0.86277	0.878793	0.899247	0.911281	0.84219	0.904871	0.887842
deDoc	10kb	5.77085			378	198	0	0			1058	47	0	0		SpectralTAD	10kb	0.944397	0.937924	0.943894	0.942951	0.94358	0.449859	0.942072	0.872097
deDoc	10kb	6.66087														SpectralTAD	25kb	0.951843	0.953414	0.949644	0.9531	0.951843	0.954199	0.952785	0.952404
deDoc	10kb	5.69897			167	213	203	192			296	190	103	21		SpectralTAD	50kb	0.961354	0.955071	0.914226	0.959784	0.962611	0.958213	0.954128	0.952198
deDoc	10kb	5.20412			206	277	260	303			370	265	116	43		SpectralTAD	100kb	0.952871	0.948473	0.950986	0.950986	0.954128	0.9535	0.956013	0.952422
deDoc	10kb	5.79934			174	224	202	248			320	203	109	30		GRiNCH	5kb	0.999914	1	1	1	1	1	1	0.999988
deDoc	10kb	5.68124		OnTAD	161	215	191	201		OnTAD	271	195	91	27		GRiNCH	10kb	0.999569	1	1	1	1	1	1	0.999938
deDoc	10kb	5.70757			153	216	208	266			301	209	114	28		GRiNCH	25kb	0.9985	1	1	1	1	1	1	0.999786
deDoc	10kb	5.5682			287	223	217	244			506	199	114	26		GRiNCH	50kb	0.993787	1	1	1	1	1	1	0.999112
deDoc	10kb	5.59106			200	294	270	310			319	277	143	41		GRiNCH	100kb	0.989075	0.999788	0.999851	0.9996	0.999851	0.99916	0.999883	0.998173
deDoc	10kb	5.32222														SuperTAD	10kb	1	0.999506	0.999506	0.999317	0.999506	0.998814	0.999694	0.999478
deDoc	10kb	5.81291			1143	583	55	16			2336	589	24	2		SuperTAD	25kb	1	0.998186	0.997244	0.997401	0.9985	0.995987	0.998814	0.998019
deDoc	10kb	5.20412			1162	876	137	24			2425	876	67	5		SuperTAD	50kb	1	0.993159	0.99473	0.99473	0.996929	0.991274	0.995673	0.995214
deDoc	10kb	6.72509			1166	914	167	28			2440	917	86	4		SuperTAD	100kb	1	0.982791	0.981534	0.977135	0.982791	0.980906	0.982791	0.983992
deDoc	10kb	5.76343		SpectralTAD	1141	724	88	11		SpectralTAD	2342	728	42	1		HiCKey	5kb	1	1	1	1	1	1	1	1
deDoc	10kb	5.34242			1133	797	76	14			2328	795	38	2		HiCKey	10kb	1	1	1	1	1	1	1	1
deDoc	10kb	5.86332			893	154	32	8			1813	152	15	3		HiCKey	25kb	1	1	1	1	1	1	1	1
deDoc	10kb	5.81954			1129	797	106	27			2331	805	56	2		HiCKey	50kb	1	1	1	1	1	1	1	1
deDoc	10kb	5.62325														HiCKey	100kb	1	1	1	1	1	1	1	1
deDoc	10kb	5.32222			117	228	447	6094			3665	1651	853	834
deDoc	10kb	5.82607			118	230	452	6045			3621	1647	865	830
deDoc	10kb	4.47712			114	223	439	6037			3575	1694	816	842
deDoc	10kb	5.95904		SuperTAD	116	227	449	6137		SuperTAD	3674	1674	888	809
deDoc	10kb	5.79239			115	224	440	6094			3619	1697	854	818
deDoc	10kb	5.54407			114	221	434	6096			3624	1685	866	804
deDoc	10kb	6.58659			112	217	427	6150			3651	1663	886	818
deDoc	10kb	5.65321
deDoc	10kb	5.62325			252	153	61	0			749	66	10	0
deDoc	10kb	5.32222			229	140	73	0			706	66	8	0
deDoc	10kb	5.64345			232	140	69	0			719	64	5	0
deDoc	10kb	5.5563		GRiNCH	240	161	63	0		GRiNCH	702	89	9	0
deDoc	10kb	5.59106			255	144	71	0			756	73	5	0
deDoc	10kb	5.47712			208	97	19	0			547	44	3	0
deDoc	10kb	5.64345			243	160	70	0			782	70	1	0
deDoc	10kb	5.61278
deDoc	10kb	5.07918			260	358	182	57			808	327	80	3
deDoc	10kb	6.51188			356	305	109	10			880	272	42	2
deDoc	10kb	5.47712			276	254	79	24			703	213	39	5
deDoc	10kb	5.44716		HiTAD	257	297	132	38		HiTAD	712	272	57	5
deDoc	10kb	5.27875			243	286	105	14			674	241	40	5
deDoc	10kb	5.49136			286	198	52	7			676	167	24	1
deDoc	10kb	5.44716			315	341	164	16			848	309	66	2
deDoc	10kb	5.6902
deDoc	10kb	5.5682			199	286	532	3946			1081	700	394	408
deDoc	10kb	5.6721			191	274	524	3630			988	672	339	408
deDoc	10kb	5.54407			214	310	572	3778			1037	709	363	437
deDoc	10kb	5.36173		HiCKey	202	294	546	3720		HiCKey	1038	672	369	405
deDoc	10kb	6.00432			219	310	590	4006			1123	740	376	435
deDoc	10kb	4.77815			164	250	480	2964			800	606	287	320
deDoc	10kb	5.14613			191	270	514	3624			1016	650	331	400
deDoc	10kb	4.77815
deDoc	10kb	5.27875
deDoc	10kb	4.77815
deDoc	10kb	5.32222
deDoc	10kb	5.44716
deDoc	10kb	6.56703
deDoc	10kb	5.61278
deDoc	10kb	5.49136
deDoc	10kb	5.54407
deDoc	10kb	5.50515
deDoc	10kb	5.77815
deDoc	10kb	5.66276
deDoc	10kb	5.39794
deDoc	10kb	5.34242
deDoc	10kb	5.60206
deDoc	10kb	5
deDoc	10kb	6.50243
deDoc	10kb	5.716
deDoc	10kb	5.27875
deDoc	10kb	5.49136
deDoc	10kb	5.49136
deDoc	10kb	5.54407
deDoc	10kb	5.07918
deDoc	10kb	5.72428
deDoc	10kb	5.4624
deDoc	10kb	5.5682
deDoc	10kb	4.90309
deDoc	10kb	6.60314
deDoc	10kb	5.60206
deDoc	10kb	5.59106
deDoc	10kb	5.4624
deDoc	10kb	5.5563
deDoc	10kb	5.23045
deDoc	10kb	5.50515
deDoc	10kb	5.47712
deDoc	10kb	5.44716
deDoc	10kb	5.74036
deDoc	10kb	5.43136
deDoc	10kb	5.53148
deDoc	10kb	5.14613
deDoc	10kb	5.50515
deDoc	10kb	6.3927
deDoc	10kb	5.53148
deDoc	10kb	5.53148
deDoc	10kb	5.53148
deDoc	10kb	5.38021
deDoc	10kb	5.44716
deDoc	10kb	5.5563
deDoc	10kb	5.25527
deDoc	10kb	4.77815
deDoc	10kb	6.39967
deDoc	10kb	5.64345
deDoc	10kb	5.34242
deDoc	10kb	5.49136
deDoc	10kb	5.07918
deDoc	10kb	5.32222
deDoc	10kb	5.51851
deDoc	10kb	5.43136
deDoc	10kb	5.4624
deDoc	10kb	5.20412
deDoc	10kb	5.74036
deDoc	10kb	6.71096
deDoc	10kb	5.6721
deDoc	10kb	5.86923
deDoc	10kb	5.11394
deDoc	10kb	5.78533
deDoc	10kb	5.62325
deDoc	10kb	5.74819
deDoc	10kb	5.64345
deDoc	10kb	5.74036
deDoc	10kb	5.23045
deDoc	10kb	5.60206
deDoc	10kb	5.90849
deDoc	10kb	6.77232
deDoc	10kb	5.14613
deDoc	10kb	5.81291
deDoc	10kb	5.57978
deDoc	10kb	5.74819
deDoc	10kb	4.90309
deDoc	10kb	5.716
deDoc	10kb	5.74819
deDoc	10kb	5.6902
deDoc	10kb	5.70757
deDoc	10kb	5.57978
deDoc	10kb	5.66276
deDoc	10kb	5.39794
deDoc	10kb	5.20412
deDoc	10kb	6.73719
deDoc	10kb	5.07918
deDoc	10kb	5
deDoc	10kb	5.11394
deDoc	10kb	5.20412
deDoc	10kb	4.90309
deDoc	10kb	4.95424
deDoc	10kb	4.8451
deDoc	10kb	5.20412
deDoc	10kb	4.90309
deDoc	10kb	5.83251
deDoc	10kb	5.04139
deDoc	10kb	4.69897
deDoc	10kb	5.27875
deDoc	10kb	6.48001
deDoc	10kb	5.34242
deDoc	10kb	5.14613
deDoc	10kb	5.20412
deDoc	10kb	5.32222
deDoc	10kb	5.43136
deDoc	10kb	5.36173
deDoc	10kb	5.50515
deDoc	10kb	5.41497
deDoc	10kb	5.30103
deDoc	10kb	5.50515
deDoc	10kb	4.47712
deDoc	10kb	6.24551
deDoc	10kb	5.14613
deDoc	10kb	5.04139
deDoc	10kb	5.32222
deDoc	10kb	5.44716
deDoc	10kb	5.44716
deDoc	10kb	5.32222
deDoc	10kb	5.41497
deDoc	10kb	4.77815
deDoc	10kb	5.75587
deDoc	10kb	6.74663
deDoc	10kb	6
deDoc	10kb	5.61278
deDoc	10kb	5.86923
deDoc	10kb	5.83885
deDoc	10kb	5.95904
deDoc	10kb	5.76343
deDoc	10kb	5.78533
deDoc	10kb	5.11394
deDoc	10kb	6.21748
deDoc	10kb	5.14613
deDoc	10kb	5.17609
deDoc	10kb	5.44716
deDoc	10kb	5.17609
deDoc	10kb	5.30103
deDoc	10kb	5.17609
deDoc	10kb	5.20412
deDoc	10kb	4.47712
deDoc	10kb	5.79934
deDoc	10kb	6.24797
deDoc	10kb	5.17609
deDoc	10kb	5.23045
deDoc	10kb	5.27875
deDoc	10kb	5.04139
deDoc	10kb	5.25527
deDoc	10kb	5.07918
deDoc	10kb	5.07918
deDoc	10kb	5.64345
deDoc	10kb	6.68395
deDoc	10kb	5.716
deDoc	10kb	5.49136
deDoc	10kb	5.72428
deDoc	10kb	5.85733
deDoc	10kb	5.6721
deDoc	10kb	5.50515
deDoc	10kb	5.79934
deDoc	10kb	5.90309
deDoc	10kb	4.30103
deDoc	10kb	6.08991
deDoc	10kb	5.30103
deDoc	10kb	5.34242
deDoc	10kb	4.8451
deDoc	10kb	5.25527
deDoc	10kb	5.30103
deDoc	10kb	5.11394
deDoc	10kb	5.14613
deDoc	10kb	5.79934
deDoc	10kb	6.74036
deDoc	10kb	5.75587
deDoc	10kb	5.74819
deDoc	10kb	5.69897
deDoc	10kb	5.91381
deDoc	10kb	5.83251
deDoc	10kb	5.50515
deDoc	10kb	5.61278
deDoc	10kb	5.64345
deDoc	10kb	5.68124
deDoc	10kb	5.43136
deDoc	10kb	6.54777
deDoc	10kb	5.54407
deDoc	10kb	5.6721
deDoc	10kb	5.47712
deDoc	10kb	5.65321
deDoc	10kb	5.50515
deDoc	10kb	4.77815
deDoc	10kb	5.716
deDoc	10kb	5.50515
deDoc	10kb	5.57978
deDoc	10kb	5.14613
deDoc	10kb	6.61595
deDoc	10kb	5.72428
deDoc	10kb	5
deDoc	10kb	5.68124
deDoc	10kb	5.23045
deDoc	10kb	5.51851
deDoc	10kb	5.4624
deDoc	10kb	5.70757
deDoc	10kb	5.4624
deDoc	10kb	5.70757
deDoc	10kb	5.41497
deDoc	10kb	5.61278
deDoc	10kb	5.20412
deDoc	10kb	6.4609
deDoc	10kb	5.47712
deDoc	10kb	5.5682
deDoc	10kb	5.44716
deDoc	10kb	5.5563
deDoc	10kb	5.59106
deDoc	10kb	5.50515
deDoc	10kb	5.39794
deDoc	10kb	5.57978
deDoc	10kb	5.66276
deDoc	10kb	6.56348
deDoc	10kb	5.41497
deDoc	10kb	5.32222
deDoc	10kb	5.41497
deDoc	10kb	5.5563
deDoc	10kb	5.4624
deDoc	10kb	5.77815
deDoc	10kb	5.50515
deDoc	10kb	5.75587
deDoc	10kb	5.30103
deDoc	10kb	4.77815
deDoc	10kb	6.32838
deDoc	10kb	5.47712
deDoc	10kb	5.23045
deDoc	10kb	5.27875
deDoc	10kb	5.4624
deDoc	10kb	5.39794
deDoc	10kb	5
deDoc	10kb	5
deDoc	10kb	5.47712
deDoc	10kb	5.44716
deDoc	10kb	5.49136
deDoc	10kb	6.56467
deDoc	10kb	5.63347
deDoc	10kb	5.61278
deDoc	10kb	5.17609
deDoc	10kb	5.54407
deDoc	10kb	5.39794
deDoc	10kb	5.5682
deDoc	10kb	5.75587
deDoc	10kb	5.4624
deDoc	10kb	5.65321
deDoc	10kb	4.90309
deDoc	10kb	6.74036
deDoc	10kb	5.79934
deDoc	10kb	5.6721
deDoc	10kb	5.25527
deDoc	10kb	5.76343
deDoc	10kb	5.50515
deDoc	10kb	5.88649
deDoc	10kb	5.07918
deDoc	10kb	5.88081
deDoc	10kb	5.82607
deDoc	10kb	5.36173
deDoc	10kb	5.47712
deDoc	10kb	5.43136
deDoc	10kb	5.716
deDoc	10kb	6.61595
deDoc	10kb	5
deDoc	10kb	5.76343
deDoc	10kb	5.70757
deDoc	10kb	5.54407
deDoc	10kb	5.65321
deDoc	10kb	5.41497
deDoc	10kb	5.53148
deDoc	10kb	5.23045
deDoc	10kb	5.4624
deDoc	10kb	5.66276
deDoc	10kb	5.6721
deDoc	10kb	6.71767
deDoc	10kb	5.76343
deDoc	10kb	5.80618
deDoc	10kb	5.54407
deDoc	10kb	5.69897
deDoc	10kb	5.53148
deDoc	10kb	5.68124
deDoc	10kb	5.60206
deDoc	10kb	5.72428
deDoc	10kb	5.80618
deDoc	10kb	5.27875
deDoc	10kb	5.77085
deDoc	10kb	6.68842
deDoc	10kb	5
deDoc	10kb	5.85733
deDoc	10kb	5.27875
deDoc	10kb	5.82607
deDoc	10kb	5.4624
deDoc	10kb	5.89209
deDoc	10kb	5.64345
deDoc	10kb	5.59106
deDoc	10kb	5.79239
deDoc	10kb	5
deDoc	10kb	6.53656
deDoc	10kb	5.68124
deDoc	10kb	5.51851
deDoc	10kb	5.43136
deDoc	10kb	5.73239
deDoc	10kb	5.14613
deDoc	10kb	5.49136
deDoc	10kb	5.4624
deDoc	10kb	5.25527
deDoc	10kb	5.64345
deDoc	10kb	5.23045
deDoc	10kb	5.79239
deDoc	10kb	6.61172
deDoc	10kb	5.5563
deDoc	10kb	5.72428
deDoc	10kb	5.47712
deDoc	10kb	5.68124
deDoc	10kb	5.5682
deDoc	10kb	5.72428
deDoc	10kb	5.47712
deDoc	10kb	5.716
deDoc	10kb	5.47712
deDoc	10kb	6.47129
deDoc	10kb	5.49136
deDoc	10kb	5.61278
deDoc	10kb	5.53148
deDoc	10kb	5.36173
deDoc	10kb	5.23045
deDoc	10kb	5.44716
deDoc	10kb	5.39794
deDoc	10kb	5.77085
deDoc	10kb	5.32222
deDoc	10kb	6.5832
deDoc	10kb	5.59106
deDoc	10kb	5.30103
deDoc	10kb	5.65321
deDoc	10kb	5.6721
deDoc	10kb	5.11394
deDoc	10kb	5.5682
deDoc	10kb	5.6721
deDoc	10kb	5.44716
deDoc	10kb	5.73239
deDoc	10kb	5.25527
deDoc	10kb	5.34242
deDoc	10kb	5.94939
deDoc	10kb	5.14613
deDoc	10kb	5.34242
deDoc	10kb	5.25527
deDoc	10kb	4.95424
deDoc	10kb	4
deDoc	10kb	5.65321
deDoc	10kb	4.77815
deDoc	10kb	4.47712
deDoc	10kb	4.77815
deDoc	10kb	4.8451
deDoc	10kb	4.8451
deDoc	10kb	5.83251
deDoc	10kb	6.62737
deDoc	10kb	5.11394
deDoc	10kb	5.6721
deDoc	10kb	5.60206
deDoc	10kb	5.41497
deDoc	10kb	5.54407
deDoc	10kb	5.04139
deDoc	10kb	5.5563
deDoc	10kb	5.64345
deDoc	10kb	5.4624
deDoc	10kb	5.47712
deDoc	10kb	5.53148
deDoc	10kb	5.6721
deDoc	10kb	6.35025
deDoc	10kb	5.11394
deDoc	10kb	5.25527
deDoc	10kb	5.49136
deDoc	10kb	5.54407
deDoc	10kb	4
deDoc	10kb	5.41497
deDoc	10kb	5.20412
deDoc	10kb	5.4624
deDoc	10kb	5.716
deDoc	10kb	6.58206
deDoc	10kb	5.6902
deDoc	10kb	5.4624
deDoc	10kb	5.39794
deDoc	10kb	5.61278
deDoc	10kb	5.07918
deDoc	10kb	5.59106
deDoc	10kb	5.63347
deDoc	10kb	5.51851
deDoc	10kb	5.6721
deDoc	10kb	5.27875
deDoc	10kb	6.47129
deDoc	10kb	5.07918
deDoc	10kb	5.66276
deDoc	10kb	5.27875
deDoc	10kb	5.32222
deDoc	10kb	5.44716
deDoc	10kb	5.70757
deDoc	10kb	5.44716
deDoc	10kb	5.36173
deDoc	10kb	5.41497
deDoc	10kb	5.11394
deDoc	10kb	5.44716
deDoc	10kb	6.25042
deDoc	10kb	5.47712
deDoc	10kb	5.30103
deDoc	10kb	5.36173
deDoc	10kb	5.49136
deDoc	10kb	4.77815
deDoc	10kb	5.11394
deDoc	10kb	5.30103
deDoc	100kb	6.44716
deDoc	100kb	5.69897
deDoc	100kb	5.30103
deDoc	100kb	5.47712
deDoc	100kb	5.8451
deDoc	100kb	5.60206
deDoc	100kb	5.47712
deDoc	100kb	6.20412
deDoc	100kb	5.60206
deDoc	100kb	5.30103
deDoc	100kb	5.60206
deDoc	100kb	5.69897
deDoc	100kb	6.36173
deDoc	100kb	5.69897
deDoc	100kb	5
deDoc	100kb	5.60206
deDoc	100kb	5.60206
deDoc	100kb	5.69897
deDoc	100kb	6.11394
deDoc	100kb	5.60206
deDoc	100kb	5.30103
deDoc	100kb	5.90309
deDoc	100kb	6.77815
deDoc	100kb	6.04139
deDoc	100kb	5.90309
deDoc	100kb	6
deDoc	100kb	5.8451
deDoc	100kb	6.04139
deDoc	100kb	5.77815
deDoc	100kb	6.70757
deDoc	100kb	5.90309
deDoc	100kb	5.90309
deDoc	100kb	5.77815
deDoc	100kb	5.69897
deDoc	100kb	5.60206
deDoc	100kb	5.90309
deDoc	100kb	5.30103
deDoc	100kb	6.43136
deDoc	100kb	5.60206
deDoc	100kb	5
deDoc	100kb	5.69897
deDoc	100kb	5.30103
deDoc	100kb	5.60206
deDoc	100kb	5.47712
deDoc	100kb	5.8451
deDoc	100kb	6.41497
deDoc	100kb	5.60206
deDoc	100kb	5.60206
deDoc	100kb	5.60206
deDoc	100kb	5.47712
deDoc	100kb	5.77815
deDoc	100kb	6.44716
deDoc	100kb	5.60206
deDoc	100kb	5.30103
deDoc	100kb	5.60206
deDoc	100kb	5.90309
deDoc	100kb	5.30103
deDoc	100kb	6.47712
deDoc	100kb	5.60206
deDoc	100kb	5.69897
deDoc	100kb	5.77815
deDoc	100kb	5.60206
deDoc	100kb	5.60206
deDoc	100kb	5.60206
deDoc	100kb	6.63347
deDoc	100kb	5.8451
deDoc	100kb	5.77815
deDoc	100kb	5.8451
deDoc	100kb	6
deDoc	100kb	5.60206
deDoc	100kb	5.47712
deDoc	100kb	6.44716
deDoc	100kb	5.47712
deDoc	100kb	5.8451
deDoc	100kb	5.77815
deDoc	100kb	5.69897
deDoc	100kb	5.60206
deDoc	100kb	6.23045
deDoc	100kb	5.69897
deDoc	100kb	5.30103
deDoc	100kb	5.47712
deDoc	100kb	5.77815
deDoc	100kb	6.5563
deDoc	100kb	5.77815
deDoc	100kb	5.30103
deDoc	100kb	5.90309
deDoc	100kb	5.69897
deDoc	100kb	5.60206
deDoc	100kb	5.30103
deDoc	100kb	6.07918
deDoc	100kb	5.30103
deDoc	100kb	5.30103
deDoc	100kb	5.47712
deDoc	100kb	5.69897
deDoc	100kb	6.65321
deDoc	100kb	5.60206
deDoc	100kb	5.90309
deDoc	100kb	5.69897
deDoc	100kb	5.47712
deDoc	100kb	5.77815
deDoc	100kb	5.90309
deDoc	100kb	5
deDoc	100kb	6.17609
deDoc	100kb	5.47712
deDoc	100kb	5.30103
deDoc	100kb	5.47712
deDoc	100kb	5.30103
deDoc	100kb	6.11394
deDoc	100kb	7.01284
deDoc	100kb	5.90309
deDoc	100kb	5.95424
deDoc	100kb	5.90309
deDoc	100kb	5.60206
deDoc	100kb	5.69897
deDoc	100kb	5.8451
deDoc	100kb	5.47712
deDoc	100kb	5.77815
deDoc	100kb	6.47712
deDoc	100kb	5.47712
deDoc	100kb	5.60206
deDoc	100kb	5.60206
deDoc	100kb	5.60206
deDoc	100kb	5.47712
deDoc	100kb	6.20412
deDoc	100kb	5.47712
deDoc	100kb	5.69897
deDoc	100kb	5.30103
deDoc	100kb	6.14613
deDoc	100kb	6.74036
deDoc	100kb	5.60206
deDoc	100kb	5.8451
deDoc	100kb	5.77815
deDoc	100kb	5.90309
deDoc	100kb	6.04139
deDoc	100kb	5.60206
deDoc	100kb	6.14613
deDoc	100kb	5.47712
deDoc	100kb	5
deDoc	100kb	5.47712
deDoc	100kb	5.95424
deDoc	100kb	6.25527
deDoc	100kb	5.30103
deDoc	100kb	5.47712
deDoc	100kb	5
deDoc	100kb	5.69897
deDoc	100kb	6.07918
deDoc	100kb	5.47712
deDoc	100kb	5.30103
deDoc	100kb	6.04139
deDoc	100kb	6.716
deDoc	100kb	5.77815
deDoc	100kb	5.77815
deDoc	100kb	5.8451
deDoc	100kb	5.69897
deDoc	100kb	5.77815
deDoc	100kb	5.69897
deDoc	100kb	5.69897
deDoc	100kb	6.69897
deDoc	100kb	5.95424
deDoc	100kb	5.90309
deDoc	100kb	5.77815
deDoc	100kb	5.77815
deDoc	100kb	5.60206
deDoc	100kb	5.77815
deDoc	100kb	5.47712
deDoc	100kb	6.50515
deDoc	100kb	5.8451
deDoc	100kb	5.47712
deDoc	100kb	5.47712
deDoc	100kb	5.69897
deDoc	100kb	5.77815
deDoc	100kb	5.47712
deDoc	100kb	6.27875
deDoc	100kb	5.47712
deDoc	100kb	5.60206
deDoc	100kb	5
deDoc	100kb	5.60206
deDoc	100kb	5.77815
deDoc	100kb	6.60206
deDoc	100kb	5.77815
deDoc	100kb	5.77815
deDoc	100kb	6.04139
deDoc	100kb	5.8451
deDoc	100kb	5.47712
deDoc	100kb	5.95424
deDoc	100kb	5
deDoc	100kb	5.30103
deDoc	100kb	5.60206
deDoc	100kb	6.27875
deDoc	100kb	5.60206
deDoc	100kb	5
deDoc	100kb	5.60206
deDoc	100kb	5.30103
deDoc	100kb	5.60206
deDoc	100kb	6.20412
deDoc	100kb	5.30103
deDoc	100kb	5.69897
deDoc	100kb	5.30103
deDoc	100kb	5.8451
deDoc	100kb	6.4624
deDoc	100kb	5.77815
deDoc	100kb	5.77815
deDoc	100kb	5.8451
deDoc	100kb	5.60206
deDoc	100kb	6.44716
deDoc	100kb	5.69897
deDoc	100kb	5.47712
deDoc	100kb	5.69897
deDoc	100kb	5.30103
deDoc	100kb	5.60206
deDoc	100kb	6
deDoc	100kb	6.70757
deDoc	100kb	5.8451
deDoc	100kb	6.07918
deDoc	100kb	5.77815
deDoc	100kb	6.07918
deDoc	100kb	5.90309
deDoc	100kb	6.47712
deDoc	100kb	5.69897
deDoc	100kb	5.60206
deDoc	100kb	5.47712
deDoc	100kb	5.77815
deDoc	100kb	5.30103
deDoc	100kb	6.07918
deDoc	100kb	5.30103
deDoc	100kb	5.30103
deDoc	100kb	5.47712
deDoc	100kb	6
deDoc	100kb	6.716
deDoc	100kb	5.69897
deDoc	100kb	5.90309
deDoc	100kb	5.8451
deDoc	100kb	5.60206
deDoc	100kb	5.60206
deDoc	100kb	5.90309
deDoc	100kb	5.69897
deDoc	100kb	6.68124
deDoc	100kb	5.90309
deDoc	100kb	5.95424
deDoc	100kb	5.90309
deDoc	100kb	5.77815
deDoc	100kb	5.8451
deDoc	100kb	5.60206
deDoc	100kb	6.20412
deDoc	100kb	5.30103
deDoc	100kb	5.60206
deDoc	100kb	5.47712
deDoc	100kb	5.60206
deDoc	100kb	6.20412
deDoc	100kb	5.30103
deDoc	100kb	5.30103
deDoc	100kb	5.47712
deDoc	100kb	5
deDoc	100kb	5.90309
deDoc	100kb	6.59106
deDoc	100kb	5.69897
deDoc	100kb	5.8451
deDoc	100kb	5.69897
deDoc	100kb	5.69897
deDoc	100kb	5.60206
deDoc	100kb	5.47712
deDoc	100kb	6.47712
deDoc	100kb	5.77815
deDoc	100kb	5.8451
deDoc	100kb	5.60206
deDoc	100kb	5.77815
deDoc	100kb	5.69897
deDoc	100kb	6.5682
deDoc	100kb	5.69897
deDoc	100kb	5.47712
deDoc	100kb	5.77815
deDoc	100kb	5.77815
deDoc	100kb	5.8451
deDoc	100kb	5.30103
deDoc	100kb	6.17609
deDoc	100kb	5.30103
deDoc	100kb	5.47712
deDoc	100kb	5.60206
deDoc	100kb	5.77815
deDoc	100kb	6.57978
deDoc	100kb	5.8451
deDoc	100kb	5.77815
deDoc	100kb	5.95424
deDoc	100kb	5.77815
deDoc	100kb	5.30103
deDoc	100kb	5.8451
deDoc	100kb	5
deDoc	100kb	5.30103
deDoc	100kb	5.69897
deDoc	100kb	6.5682
deDoc	100kb	5.77815
deDoc	100kb	5.60206
deDoc	100kb	5.60206
deDoc	100kb	5.8451
deDoc	100kb	5.77815
deDoc	100kb	5.77815
deDoc	100kb	6.27875
deDoc	100kb	5.60206
deDoc	100kb	5.47712
deDoc	100kb	5.47712
deDoc	100kb	5.77815
deDoc	100kb	6.43136
deDoc	100kb	5.47712
deDoc	100kb	5.77815
deDoc	100kb	5.47712
deDoc	100kb	5.69897
deDoc	100kb	5.8451
deDoc	100kb	6.25527
deDoc	100kb	5.30103
deDoc	100kb	5.47712
deDoc	100kb	5.47712
deDoc	5kb	6.19728
deDoc	5kb	4.17609
deDoc	5kb	5.25527
deDoc	5kb	4.95424
deDoc	5kb	5.38917
deDoc	5kb	5
deDoc	5kb	4.97772
deDoc	5kb	5.32222
deDoc	5kb	5.39794
deDoc	5kb	5.11394
deDoc	5kb	5.20412
deDoc	5kb	6.47712
deDoc	5kb	5.64836
deDoc	5kb	5.31175
deDoc	5kb	5.65801
deDoc	5kb	5.53148
deDoc	5kb	5.27875
deDoc	5kb	5.53782
deDoc	5kb	5.16137
deDoc	5kb	5.62839
deDoc	5kb	5.38917
deDoc	5kb	5.27875
deDoc	5kb	6.37291
deDoc	5kb	5.4624
deDoc	5kb	5.16137
deDoc	5kb	5.38021
deDoc	5kb	5.41497
deDoc	5kb	5.25527
deDoc	5kb	5.09691
deDoc	5kb	5.38021
deDoc	5kb	5.11394
deDoc	5kb	5.4843
deDoc	5kb	5.17609
deDoc	5kb	5.13033
deDoc	5kb	6.12385
deDoc	5kb	5.17609
deDoc	5kb	5.19033
deDoc	5kb	5.13033
deDoc	5kb	4.90309
deDoc	5kb	5.0607
deDoc	5kb	5.30103
deDoc	5kb	4.8451
deDoc	5kb	5.23045
deDoc	5kb	4.87506
deDoc	5kb	4.95424
deDoc	5kb	6.60638
deDoc	5kb	5.63347
deDoc	5kb	5.5563
deDoc	5kb	5.38021
deDoc	5kb	5.32222
deDoc	5kb	5.34242
deDoc	5kb	5.40654
deDoc	5kb	5.45484
deDoc	5kb	4.8451
deDoc	5kb	5.59106
deDoc	5kb	5.51188
deDoc	5kb	5.23045
deDoc	5kb	5.63849
deDoc	5kb	5.11394
deDoc	5kb	5.5563
deDoc	5kb	5.44716
deDoc	5kb	6.66558
deDoc	5kb	5.80277
deDoc	5kb	5.20412
deDoc	5kb	5.52504
deDoc	5kb	5.69897
deDoc	5kb	5.31175
deDoc	5kb	5.27875
deDoc	5kb	5.56229
deDoc	5kb	5.38021
deDoc	5kb	5.5966
deDoc	5kb	5.36173
deDoc	5kb	5.14613
deDoc	5kb	5.68124
deDoc	5kb	5.60206
deDoc	5kb	4.92942
deDoc	5kb	5.74036
deDoc	5kb	4.69897
deDoc	5kb	4.74036
deDoc	5kb	4.65321
deDoc	5kb	4.77815
deDoc	5kb	4.47712
deDoc	5kb	4.81291
deDoc	5kb	4.90309
deDoc	5kb	4.60206
deDoc	5kb	5.21748
deDoc	5kb	6.56996
deDoc	5kb	5.35218
deDoc	5kb	5.61278
deDoc	5kb	5.49136
deDoc	5kb	5.31175
deDoc	5kb	5.24304
deDoc	5kb	5.11394
deDoc	5kb	5.43933
deDoc	5kb	5.36173
deDoc	5kb	5.59106
deDoc	5kb	5.4843
deDoc	5kb	5.32222
deDoc	5kb	5.49831
deDoc	5kb	5.47712
deDoc	5kb	5.39794
deDoc	5kb	6.09342
deDoc	5kb	4.74036
deDoc	5kb	5.19033
deDoc	5kb	4.69897
deDoc	5kb	5.04139
deDoc	5kb	5.02119
deDoc	5kb	4.97772
deDoc	5kb	5.26717
deDoc	5kb	5.26717
deDoc	5kb	3.69897
deDoc	5kb	5.46982
deDoc	5kb	6.42732
deDoc	5kb	5.45484
deDoc	5kb	5.13033
deDoc	5kb	5.49136
deDoc	5kb	5.27875
deDoc	5kb	4.81291
deDoc	5kb	5.64836
deDoc	5kb	5.4624
deDoc	5kb	5.30103
deDoc	5kb	5.5563
deDoc	5kb	4.69897
deDoc	5kb	5.61805
deDoc	5kb	6.50515
deDoc	5kb	5.39794
deDoc	5kb	5.35218
deDoc	5kb	5.45484
deDoc	5kb	5.47712
deDoc	5kb	5.67669
deDoc	5kb	4.47712
deDoc	5kb	5.57978
deDoc	5kb	5.55023
deDoc	5kb	4.90309
deDoc	5kb	5.55023
deDoc	5kb	5.26717
deDoc	5kb	6.0086
deDoc	5kb	4.65321
deDoc	5kb	4.87506
deDoc	5kb	5.07918
deDoc	5kb	4.92942
deDoc	5kb	5.25527
deDoc	5kb	4.90309
deDoc	5kb	5.33244
deDoc	5kb	5.43136
deDoc	5kb	6.46761
deDoc	5kb	5.21748
deDoc	5kb	5.43933
deDoc	5kb	5.5682
deDoc	5kb	5.09691
deDoc	5kb	4.87506
deDoc	5kb	5.4624
deDoc	5kb	5.11394
deDoc	5kb	5.53148
deDoc	5kb	5.38917
deDoc	5kb	5.49831
deDoc	5kb	5.44716
deDoc	5kb	5.04139
deDoc	5kb	6.52375
deDoc	5kb	5.32222
deDoc	5kb	4.81291
deDoc	5kb	5.5682
deDoc	5kb	5.25527
deDoc	5kb	5.63347
deDoc	5kb	5.37107
deDoc	5kb	5.23045
deDoc	5kb	4.92942
deDoc	5kb	5.50515
deDoc	5kb	5.49831
deDoc	5kb	5.14613
deDoc	5kb	4.74036
deDoc	5kb	5.60206
deDoc	5kb	5.23045
deDoc	5kb	4.47712
deDoc	5kb	5.79239
deDoc	5kb	4.81291
deDoc	5kb	5.02119
deDoc	5kb	4.81291
deDoc	5kb	4.74036
deDoc	5kb	5.04139
deDoc	5kb	5.02119
deDoc	5kb	4.69897
deDoc	5kb	5.21748
deDoc	5kb	6.51121
deDoc	5kb	5.4843
deDoc	5kb	5.5966
deDoc	5kb	5.47712
deDoc	5kb	5.55023
deDoc	5kb	5.26717
deDoc	5kb	5.49831
deDoc	5kb	5.51188
deDoc	5kb	5.39794
deDoc	5kb	4.77815
deDoc	5kb	5.69897
deDoc	5kb	4.54407
deDoc	5kb	5.35218
deDoc	5kb	6.50583
deDoc	5kb	5.51851
deDoc	5kb	5.26717
deDoc	5kb	5.27875
deDoc	5kb	5.09691
deDoc	5kb	5.53148
deDoc	5kb	5.55023
deDoc	5kb	5.53782
deDoc	5kb	5.37107
deDoc	5kb	5.40654
deDoc	5kb	5.56229
deDoc	5kb	5.30103
deDoc	5kb	4.95424
deDoc	5kb	6.02531
deDoc	5kb	4.77815
deDoc	5kb	5.11394
deDoc	5kb	4.92942
deDoc	5kb	5.02119
deDoc	5kb	5.20412
deDoc	5kb	5.13033
deDoc	5kb	5.14613
deDoc	5kb	5.0607
deDoc	5kb	5.13033
deDoc	5kb	6.17026
deDoc	5kb	3.69897
deDoc	5kb	5.34242
deDoc	5kb	5.42325
deDoc	5kb	4.92942
deDoc	5kb	5.33244
deDoc	5kb	4.60206
deDoc	5kb	4.87506
deDoc	5kb	5.32222
deDoc	5kb	5.26717
deDoc	5kb	5.74429
deDoc	5kb	6.67624
deDoc	5kb	5.6902
deDoc	5kb	5.61278
deDoc	5kb	5.46982
deDoc	5kb	5.17609
deDoc	5kb	5.76716
deDoc	5kb	5.64836
deDoc	5kb	5.74036
deDoc	5kb	5.16137
deDoc	5kb	5.63849
deDoc	5kb	5.63849
deDoc	5kb	5.29003
deDoc	5kb	4.77815
deDoc	5kb	5.78176
deDoc	5kb	4.74036
deDoc	5kb	4.74036
deDoc	5kb	4.77815
deDoc	5kb	4.81291
deDoc	5kb	4.81291
deDoc	5kb	4.92942
deDoc	5kb	4.92942
deDoc	5kb	5.716
deDoc	5kb	6.7352
deDoc	5kb	5.34242
deDoc	5kb	5.66745
deDoc	5kb	5.37107
deDoc	5kb	5.52504
deDoc	5kb	5.50515
deDoc	5kb	5.37107
deDoc	5kb	5.51851
deDoc	5kb	5.51851
deDoc	5kb	5.21748
deDoc	5kb	5.53782
deDoc	5kb	4.8451
deDoc	5kb	5.62839
deDoc	5kb	5.69897
deDoc	5kb	5.57403
deDoc	5kb	5.66276
deDoc	5kb	4.65321
deDoc	5kb	6.75929
deDoc	5kb	5.13033
deDoc	5kb	4.8451
deDoc	5kb	5.02119
deDoc	5kb	4.87506
deDoc	5kb	5
deDoc	5kb	5
deDoc	5kb	5.37107
deDoc	5kb	5.0607
deDoc	5kb	5.07918
deDoc	5kb	5.04139
deDoc	5kb	4.8451
deDoc	5kb	5.11394
deDoc	5kb	5.07918
deDoc	5kb	3.69897
deDoc	5kb	4.54407
deDoc	5kb	5.35218
deDoc	5kb	5.09691
deDoc	5kb	3.69897
deDoc	5kb	4.65321
deDoc	5kb	5.23045
deDoc	5kb	6.49485
deDoc	5kb	5.04139
deDoc	5kb	3.69897
deDoc	5kb	4.30103
deDoc	5kb	5.04139
deDoc	5kb	5.24304
deDoc	5kb	5.02119
deDoc	5kb	4.17609
deDoc	5kb	4.30103
deDoc	5kb	4.77815
deDoc	5kb	5.16137
deDoc	5kb	5.07918
deDoc	5kb	5.27875
deDoc	5kb	5.55023
deDoc	5kb	5
deDoc	5kb	5.25527
deDoc	5kb	5.38021
deDoc	5kb	5.50515
deDoc	5kb	5.04139
deDoc	5kb	5.45484
deDoc	5kb	6.22272
deDoc	5kb	5.34242
deDoc	5kb	5.38021
deDoc	5kb	4.97772
deDoc	5kb	5.42325
deDoc	5kb	5.24304
deDoc	5kb	4.54407
deDoc	5kb	5.36173
deDoc	5kb	4.81291
deDoc	5kb	5.41497
deDoc	5kb	6.53084
deDoc	5kb	5.56229
deDoc	5kb	4.92942
deDoc	5kb	5.47712
deDoc	5kb	5.16137
deDoc	5kb	5.36173
deDoc	5kb	5.41497
deDoc	5kb	5.54407
deDoc	5kb	5.13033
deDoc	5kb	5.60746
deDoc	5kb	5.41497
deDoc	5kb	5.67669
deDoc	5kb	4.81291
deDoc	5kb	4.87506
deDoc	5kb	6.34044
deDoc	5kb	5.29003
deDoc	5kb	4.69897
deDoc	5kb	5.36173
deDoc	5kb	5.36173
deDoc	5kb	5.19033
deDoc	5kb	4.69897
deDoc	5kb	5.37107
deDoc	5kb	5.25527
deDoc	5kb	5.07918
deDoc	5kb	5.27875
deDoc	5kb	5.40654
deDoc	5kb	5.21748
deDoc	5kb	5.26717
deDoc	5kb	6.26245
deDoc	5kb	5.14613
deDoc	5kb	5.19033
deDoc	5kb	5.04139
deDoc	5kb	5.27875
deDoc	5kb	5.14613
deDoc	5kb	5.31175
deDoc	5kb	5.20412
deDoc	5kb	5.47712
deDoc	5kb	4.39794
deDoc	5kb	4
deDoc	5kb	4.30103
deDoc	5kb	6.08099
deDoc	5kb	3.69897
deDoc	5kb	5.26717
deDoc	5kb	4.97772
deDoc	5kb	4.97772
deDoc	5kb	5.26717
deDoc	5kb	5.02119
deDoc	5kb	5.17609
deDoc	5kb	4.54407
deDoc	5kb	5.09691
deDoc	5kb	5.07918
deDoc	5kb	6.16286
deDoc	5kb	5.31175
deDoc	5kb	5.13033
deDoc	5kb	4.54407
deDoc	5kb	5.19033
deDoc	5kb	4.74036
deDoc	5kb	5.24304
deDoc	5kb	5.04139
deDoc	5kb	5.13033
deDoc	5kb	5.21748
deDoc	5kb	5.17609
deDoc	5kb	5.17609
deDoc	5kb	6.52956
deDoc	5kb	5.33244
deDoc	5kb	5.13033
deDoc	5kb	5.53148
deDoc	5kb	5.43933
deDoc	5kb	4.77815
deDoc	5kb	5.21748
deDoc	5kb	5.40654
deDoc	5kb	5.34242
deDoc	5kb	5.04139
deDoc	5kb	5.53148
deDoc	5kb	5.42325
deDoc	5kb	5.40654
deDoc	5kb	5.43136
deDoc	5kb	5.40654
deDoc	5kb	4.30103
deDoc	5kb	6.28443
deDoc	5kb	5.43933
deDoc	5kb	5.23045
deDoc	5kb	4.90309
deDoc	5kb	5.30103
deDoc	5kb	5.35218
deDoc	5kb	5.04139
deDoc	5kb	5.11394
deDoc	5kb	5.07918
deDoc	5kb	5.21748
deDoc	5kb	5.21748
deDoc	5kb	5.32222
deDoc	5kb	5.716
deDoc	5kb	6.54531
deDoc	5kb	5.33244
deDoc	5kb	5.4624
deDoc	5kb	5.19033
deDoc	5kb	5.53148
deDoc	5kb	4.8451
deDoc	5kb	5.46982
deDoc	5kb	5.36173
deDoc	5kb	5.43933
deDoc	5kb	5.25527
deDoc	5kb	5.53148
deDoc	5kb	5.73239
deDoc	5kb	5.34242
deDoc	5kb	6.20952
deDoc	5kb	4.92942
deDoc	5kb	4.8451
deDoc	5kb	5.19033
deDoc	5kb	5.19033
deDoc	5kb	5.14613
deDoc	5kb	5.0607
deDoc	5kb	5.31175
deDoc	5kb	5.02119
deDoc	5kb	5.24304
deDoc	5kb	5.16137
deDoc	5kb	5.33244
deDoc	5kb	6.20276
deDoc	5kb	4.87506
deDoc	5kb	5.04139
deDoc	5kb	5.16137
deDoc	5kb	5.16137
deDoc	5kb	5.0607
deDoc	5kb	5.17609
deDoc	5kb	5.07918
deDoc	5kb	4.95424
deDoc	5kb	5.11394
deDoc	5kb	4.95424
deDoc	5kb	5.19033
deDoc	5kb	5.44716
deDoc	5kb	6.39094
deDoc	5kb	5.38917
deDoc	5kb	5.54407
deDoc	5kb	5.33244
deDoc	5kb	5.49831
deDoc	5kb	3.69897
deDoc	5kb	5.36173
deDoc	5kb	5.04139
deDoc	5kb	5.46982
deDoc	5kb	5.30103
deDoc	5kb	5.21748
deDoc	5kb	4.81291
deDoc	5kb	5.63347
deDoc	5kb	4.65321
deDoc	5kb	4.81291
deDoc	5kb	4.30103
deDoc	5kb	4.81291
deDoc	5kb	4.77815
deDoc	5kb	4.90309
deDoc	5kb	5.26717
deDoc	5kb	6.45561
deDoc	5kb	5.52504
deDoc	5kb	5.43933
deDoc	5kb	5.43933
deDoc	5kb	5.39794
deDoc	5kb	4.54407
deDoc	5kb	5.32222
deDoc	5kb	5.38021
deDoc	5kb	5.36173
deDoc	5kb	4.87506
deDoc	5kb	5.44716
deDoc	5kb	5.25527
deDoc	5kb	5.34242
deDoc	5kb	5.23045
deDoc	5kb	6.40312
deDoc	5kb	5.4624
deDoc	5kb	5.27875
deDoc	5kb	5.27875
deDoc	5kb	5.32222
deDoc	5kb	4.95424
deDoc	5kb	5.33244
deDoc	5kb	5.34242
deDoc	5kb	5.43933
deDoc	5kb	5.14613
deDoc	5kb	5.35218
deDoc	5kb	5.39794
deDoc	5kb	4.54407
deDoc	5kb	5.56229
deDoc	5kb	4.69897
deDoc	5kb	4.54407
deDoc	5kb	4.54407
deDoc	5kb	4.69897
deDoc	5kb	4.47712
deDoc	5kb	4.54407
deDoc	5kb	4.77815
deDoc	5kb	4.30103
deDoc	5kb	6.45255
deDoc	5kb	5.64345
deDoc	5kb	5.40654
deDoc	5kb	5.4624
deDoc	5kb	5.37107
deDoc	5kb	5.38917
deDoc	5kb	5.38021
deDoc	5kb	5.44716
deDoc	5kb	5.33244
deDoc	5kb	5.38917
deDoc	5kb	5.50515
deDoc	5kb	5.09691
deDoc	5kb	5.89209
deDoc	5kb	4.60206
deDoc	5kb	5.09691
deDoc	5kb	5.09691
deDoc	5kb	4.92942
deDoc	5kb	4.77815
deDoc	5kb	5.04139
deDoc	5kb	4.87506
deDoc	5kb	6.34341
deDoc	5kb	4.77815
deDoc	5kb	5.49831
deDoc	5kb	5.31175
deDoc	5kb	5.16137
deDoc	5kb	5.13033
deDoc	5kb	5.21748
deDoc	5kb	5.41497
deDoc	5kb	5.02119
deDoc	5kb	5.02119
deDoc	5kb	5.4843
deDoc	5kb	5.44716
deDoc	5kb	4.95424
deDoc	5kb	5.91908
deDoc	5kb	4.95424
deDoc	5kb	5.02119
deDoc	5kb	4.47712
deDoc	5kb	5.14613
deDoc	5kb	4.95424
deDoc	5kb	4.65321
deDoc	5kb	5.13033
deDoc	5kb	4.81291
deDoc	5kb	5.5682
deDoc	5kb	6.4014
deDoc	5kb	5.13033
deDoc	5kb	5.4843
deDoc	5kb	5.45484
deDoc	5kb	5.59106
deDoc	5kb	5.46982
deDoc	5kb	5.40654
deDoc	5kb	5.20412
deDoc	5kb	5.45484
deDoc	5kb	4.39794
deDoc	5kb	5.57978
deDoc	5kb	4.81291
deDoc	5kb	4.60206
deDoc	5kb	4.54407
deDoc	5kb	4.65321
deDoc	5kb	4.47712
deDoc	5kb	4.54407
deDoc	5kb	4.39794
deDoc	5kb	4.60206
deDoc	5kb	4.77815
deDoc	5kb	6.46687
deDoc	5kb	5.47712
deDoc	5kb	5.39794
deDoc	5kb	5.09691
deDoc	5kb	5.25527
deDoc	5kb	5.13033
deDoc	5kb	5.25527
deDoc	5kb	5.23045
deDoc	5kb	5.21748
deDoc	5kb	5.36173
deDoc	5kb	5.29003
deDoc	5kb	5.47712
deDoc	5kb	5.49831
deDoc	5kb	5.39794
deDoc	5kb	5.35218
deDoc	5kb	6.40054
deDoc	5kb	5.35218
deDoc	5kb	5.34242
deDoc	5kb	5.32222
deDoc	5kb	5.16137
deDoc	5kb	5.31175
deDoc	5kb	5.23045
deDoc	5kb	5.24304
deDoc	5kb	5.41497
deDoc	5kb	5.19033
deDoc	5kb	5.32222
deDoc	5kb	5.41497
deDoc	5kb	5.57403
deDoc	5kb	6.44248
deDoc	5kb	4.87506
deDoc	5kb	5.53148
deDoc	5kb	5.51851
deDoc	5kb	5.26717
deDoc	5kb	5.45484
deDoc	5kb	5.41497
deDoc	5kb	5.31175
deDoc	5kb	5.16137
deDoc	5kb	5.49831
deDoc	5kb	5.31175
deDoc	5kb	4.74036
deDoc	5kb	6.13672
deDoc	5kb	4.74036
deDoc	5kb	5.32222
deDoc	5kb	5.40654
deDoc	5kb	5.09691
deDoc	5kb	5.26717
deDoc	5kb	5.19033
deDoc	5kb	4.95424
deDoc	5kb	5.11394
deDoc	5kb	4.81291
deDoc	5kb	5.46982
deDoc	5kb	6.60638
deDoc	5kb	5.4843
deDoc	5kb	5.62839
deDoc	5kb	4.54407
deDoc	5kb	5.51851
deDoc	5kb	5.44716
deDoc	5kb	5.58546
deDoc	5kb	5.52504
deDoc	5kb	5.13033
deDoc	5kb	5.38917
deDoc	5kb	5.16137
deDoc	5kb	5.26717
deDoc	5kb	5.37107
deDoc	5kb	5.65321
deDoc	5kb	5.26717
deDoc	5kb	5.49831
deDoc	5kb	6.40739
deDoc	5kb	5.41497
deDoc	5kb	4.97772
deDoc	5kb	5.23045
deDoc	5kb	5.4624
deDoc	5kb	5.24304
deDoc	5kb	5.53148
deDoc	5kb	5.39794
deDoc	5kb	5.52504
deDoc	5kb	5.44716
deDoc	5kb	5.29003
deDoc	5kb	6.54531
deDoc	5kb	4.8451
deDoc	5kb	5.50515
deDoc	5kb	5.46982
deDoc	5kb	5.43136
deDoc	5kb	5.57978
deDoc	5kb	5.65321
deDoc	5kb	5.04139
deDoc	5kb	5.53148
deDoc	5kb	5.50515
deDoc	5kb	4.81291
deDoc	5kb	5.65321
deDoc	5kb	5.25527
deDoc	5kb	5.54407
deDoc	5kb	6.53529
deDoc	5kb	5.34242
deDoc	5kb	5.51851
deDoc	5kb	5.49831
deDoc	5kb	5.70757
deDoc	5kb	5.29003
deDoc	5kb	5.41497
deDoc	5kb	5.44716
deDoc	5kb	5.33244
deDoc	5kb	5.60746
deDoc	5kb	5.30103
deDoc	5kb	5.63849
deDoc	5kb	6.46909
deDoc	5kb	5.14613
deDoc	5kb	5.49831
deDoc	5kb	5.33244
deDoc	5kb	5.46982
deDoc	5kb	5.09691
deDoc	5kb	5.4624
deDoc	5kb	5.54407
deDoc	5kb	5.30103
deDoc	5kb	5.45484
deDoc	5kb	5.38021
deDoc	5kb	4.8451
deDoc	5kb	5.72428
deDoc	5kb	4.81291
deDoc	5kb	4.97772
deDoc	5kb	4.77815
deDoc	5kb	4.65321
deDoc	5kb	4.90309
deDoc	5kb	4.92942
deDoc	5kb	5.02119
deDoc	5kb	6.39445
deDoc	5kb	5.35218
deDoc	5kb	5.17609
deDoc	5kb	5.11394
deDoc	5kb	5.40654
deDoc	5kb	4.47712
deDoc	5kb	5.49136
deDoc	5kb	5.24304
deDoc	5kb	5.23045
deDoc	5kb	5
deDoc	5kb	5.33244
deDoc	5kb	5
deDoc	5kb	5.32222
deDoc	5kb	5.34242
deDoc	5kb	5.38021
deDoc	5kb	6.37199
deDoc	5kb	5.40654
deDoc	5kb	5.46982
deDoc	5kb	5.43136
deDoc	5kb	5.16137
deDoc	5kb	5.04139
deDoc	5kb	5.52504
deDoc	5kb	5.02119
deDoc	5kb	5.27875
deDoc	5kb	5.56229
deDoc	5kb	5.59106
deDoc	5kb	6.41078
deDoc	5kb	5.07918
deDoc	5kb	5.11394
deDoc	5kb	5.02119
deDoc	5kb	5.39794
deDoc	5kb	5.51851
deDoc	5kb	5.24304
deDoc	5kb	5.33244
deDoc	5kb	5.19033
deDoc	5kb	5.09691
deDoc	5kb	5.47712
deDoc	5kb	5.25527
deDoc	5kb	4.74036
deDoc	5kb	5.94939
deDoc	5kb	5.02119
deDoc	5kb	4.81291
deDoc	5kb	5.11394
deDoc	5kb	4.47712
deDoc	5kb	4.87506
deDoc	5kb	4.90309
deDoc	5kb	4.39794
deDoc	5kb	5.25527
deDoc	5kb	5
deDoc	5kb	4
deDoc	5kb	5.65321
deDoc	5kb	3.69897
deDoc	5kb	4.30103
deDoc	5kb	4.60206
deDoc	5kb	4.60206
deDoc	5kb	4.54407
deDoc	5kb	4.17609
deDoc	5kb	4.69897
deDoc	5kb	4.47712
deDoc	5kb	4.60206
deDoc	5kb	5.6721
deDoc	5kb	6.59879
deDoc	5kb	5.02119
deDoc	5kb	5.54407
deDoc	5kb	5.4843
deDoc	5kb	4.90309
deDoc	5kb	5.43933
deDoc	5kb	5.34242
deDoc	5kb	5.16137
deDoc	5kb	5.37107
deDoc	5kb	5.35218
deDoc	5kb	5.32222
deDoc	5kb	5.44716
deDoc	5kb	5.4843
deDoc	5kb	5.49136
deDoc	5kb	5.57403
deDoc	5kb	5.43136
deDoc	5kb	5.69461
deDoc	5kb	5.14613
deDoc	5kb	5.70757
deDoc	5kb	5.44716
deDoc	5kb	3.69897
deDoc	5kb	5.16137
deDoc	5kb	5.53782
deDoc	5kb	5.20412
deDoc	5kb	5.5563
deDoc	5kb	5.65801
deDoc	5kb	5.59106
deDoc	5kb	4.77815
deDoc	5kb	5.85733
deDoc	5kb	4.92942
deDoc	5kb	5.04139
deDoc	5kb	4.97772
deDoc	5kb	4.92942
deDoc	5kb	4.65321
deDoc	5kb	4.81291
deDoc	5kb	4.87506
deDoc	5kb	4.77815
deDoc	5kb	5.26717
deDoc	5kb	5.16137
deDoc	5kb	5.13033
deDoc	5kb	5.17609
deDoc	5kb	5.29003
deDoc	5kb	4.87506
deDoc	5kb	5.19033
deDoc	5kb	5.04139
deDoc	5kb	4.87506
deDoc	5kb	5.13033
deDoc	5kb	4.77815
deDoc	5kb	5.13033
deDoc	5kb	4.90309
deDoc	5kb	5.02119
deDoc	5kb	5.65321
deDoc	5kb	6.40398
deDoc	5kb	5.31175
deDoc	5kb	5.33244
deDoc	5kb	5.58546
deDoc	5kb	5.44716
deDoc	5kb	5.13033
deDoc	5kb	5.32222
deDoc	5kb	5.09691
deDoc	5kb	5.24304
deDoc	5kb	5.42325
deDoc	5kb	4.60206
deDoc	5kb	5.30103
deDoc	5kb	6.27416
deDoc	5kb	5.24304
deDoc	5kb	5.38021
deDoc	5kb	4.77815
deDoc	5kb	5.04139
deDoc	5kb	5.25527
deDoc	5kb	5.20412
deDoc	5kb	5.38917
deDoc	5kb	5.07918
deDoc	5kb	5.20412
deDoc	5kb	5.25527
deDoc	25kb	6.45864
deDoc	25kb	5.77815
deDoc	25kb	5.43933
deDoc	25kb	5.57403
deDoc	25kb	5.47712
deDoc	25kb	5.67669
deDoc	25kb	5.65321
deDoc	25kb	5.43933
deDoc	25kb	6.21748
deDoc	25kb	5.47712
deDoc	25kb	5.35218
deDoc	25kb	5.09691
deDoc	25kb	5.39794
deDoc	25kb	5.54407
deDoc	25kb	5.30103
deDoc	25kb	6.37566
deDoc	25kb	5.51188
deDoc	25kb	5.51188
deDoc	25kb	5.35218
deDoc	25kb	5.24304
deDoc	25kb	5.57403
deDoc	25kb	5
deDoc	25kb	5.39794
deDoc	25kb	5.09691
deDoc	25kb	5.09691
deDoc	25kb	6.16137
deDoc	25kb	5.43933
deDoc	25kb	5.09691
deDoc	25kb	5.24304
deDoc	25kb	5.30103
deDoc	25kb	5.35218
deDoc	25kb	5.24304
deDoc	25kb	5.43933
deDoc	25kb	6.77815
deDoc	25kb	5.74036
deDoc	25kb	5.86034
deDoc	25kb	5.62839
deDoc	25kb	5.92942
deDoc	25kb	6
deDoc	25kb	5.92942
deDoc	25kb	6.0607
deDoc	25kb	5.8451
deDoc	25kb	6.83091
deDoc	25kb	5.92942
deDoc	25kb	5.77815
deDoc	25kb	5.30103
deDoc	25kb	5.86034
deDoc	25kb	5.8293
deDoc	25kb	5.43933
deDoc	25kb	6
deDoc	25kb	5.97772
deDoc	25kb	5.75967
deDoc	25kb	5.39794
deDoc	25kb	6.08814
deDoc	25kb	5.35218
deDoc	25kb	5.43933
deDoc	25kb	5.17609
deDoc	25kb	5.35218
deDoc	25kb	5.39794
deDoc	25kb	6.42732
deDoc	25kb	5.43933
deDoc	25kb	5.17609
deDoc	25kb	5.39794
deDoc	25kb	5.30103
deDoc	25kb	5.67669
deDoc	25kb	5.67669
deDoc	25kb	5.62839
deDoc	25kb	5.79588
deDoc	25kb	6.49831
deDoc	25kb	5.69897
deDoc	25kb	5.43933
deDoc	25kb	5.65321
deDoc	25kb	5.54407
deDoc	25kb	5.67669
deDoc	25kb	5.51188
deDoc	25kb	5.09691
deDoc	25kb	5.72016
deDoc	25kb	4.87506
deDoc	25kb	4.87506
deDoc	25kb	4.87506
deDoc	25kb	4.87506
deDoc	25kb	5.75967
deDoc	25kb	6.63347
deDoc	25kb	5.75967
deDoc	25kb	5.67669
deDoc	25kb	5.67669
deDoc	25kb	5.75967
deDoc	25kb	5.8451
deDoc	25kb	5.30103
deDoc	25kb	5.74036
deDoc	25kb	5.8293
deDoc	25kb	6.50515
deDoc	25kb	5.51188
deDoc	25kb	5.72016
deDoc	25kb	5.24304
deDoc	25kb	5.74036
deDoc	25kb	5.39794
deDoc	25kb	5.62839
deDoc	25kb	5
deDoc	25kb	5.62839
deDoc	25kb	6.47712
deDoc	25kb	5.35218
deDoc	25kb	5.47712
deDoc	25kb	5.54407
deDoc	25kb	5.67669
deDoc	25kb	5.43933
deDoc	25kb	5.47712
deDoc	25kb	5.67669
deDoc	25kb	5.47712
deDoc	25kb	6.51188
deDoc	25kb	5.51188
deDoc	25kb	5.62839
deDoc	25kb	5.51188
deDoc	25kb	5.8293
deDoc	25kb	5.39794
deDoc	25kb	5.90309
deDoc	25kb	5
deDoc	25kb	6.02119
deDoc	25kb	5.30103
deDoc	25kb	5
deDoc	25kb	5.17609
deDoc	25kb	5.09691
deDoc	25kb	5.39794
deDoc	25kb	5
deDoc	25kb	6.30643
deDoc	25kb	5.35218
deDoc	25kb	5.47712
deDoc	25kb	5.43933
deDoc	25kb	5.39794
deDoc	25kb	5.09691
deDoc	25kb	5.43933
deDoc	25kb	5.47712
deDoc	25kb	5.69897
deDoc	25kb	6.71391
deDoc	25kb	5.8893
deDoc	25kb	5.75967
deDoc	25kb	5.62839
deDoc	25kb	5.77815
deDoc	25kb	5.97772
deDoc	25kb	5.24304
deDoc	25kb	5.60206
deDoc	25kb	5.75967
deDoc	25kb	5.47712
deDoc	25kb	6.75397
deDoc	25kb	5.39794
deDoc	25kb	5.8451
deDoc	25kb	5.77815
deDoc	25kb	5.77815
deDoc	25kb	5.79588
deDoc	25kb	5.60206
deDoc	25kb	5.69897
deDoc	25kb	5.51188
deDoc	25kb	5.69897
deDoc	25kb	5.79588
deDoc	25kb	4.87506
deDoc	25kb	6.6744
deDoc	25kb	5.24304
deDoc	25kb	5.24304
deDoc	25kb	5.24304
deDoc	25kb	5
deDoc	25kb	4.39794
deDoc	25kb	5.30103
deDoc	25kb	5
deDoc	25kb	4.69897
deDoc	25kb	5.67669
deDoc	25kb	6.47712
deDoc	25kb	5.75967
deDoc	25kb	5.54407
deDoc	25kb	5.62839
deDoc	25kb	5.39794
deDoc	25kb	5.30103
deDoc	25kb	5.47712
deDoc	25kb	4.39794
deDoc	25kb	6.24304
deDoc	25kb	5.39794
deDoc	25kb	5.17609
deDoc	25kb	5.54407
deDoc	25kb	5.35218
deDoc	25kb	5.30103
deDoc	25kb	5.51188
deDoc	25kb	5.51188
deDoc	25kb	6.53148
deDoc	25kb	5.86034
deDoc	25kb	5.77815
deDoc	25kb	5.43933
deDoc	25kb	5.74036
deDoc	25kb	5.30103
deDoc	25kb	5.75967
deDoc	25kb	5.30103
deDoc	25kb	6.33244
deDoc	25kb	5.60206
deDoc	25kb	5.43933
deDoc	25kb	5
deDoc	25kb	5.51188
deDoc	25kb	5.39794
deDoc	25kb	5.43933
deDoc	25kb	5.17609
deDoc	25kb	5.09691
deDoc	25kb	6.21085
deDoc	25kb	5.09691
deDoc	25kb	5.17609
deDoc	25kb	5.39794
deDoc	25kb	5.09691
deDoc	25kb	5.30103
deDoc	25kb	5.69897
deDoc	25kb	5.8893
deDoc	25kb	6.2492
deDoc	25kb	5.24304
deDoc	25kb	5.24304
deDoc	25kb	5.39794
deDoc	25kb	5.17609
deDoc	25kb	5.09691
deDoc	25kb	5.54407
deDoc	25kb	6.6835
deDoc	25kb	5.62839
deDoc	25kb	5.69897
deDoc	25kb	5.57403
deDoc	25kb	5.87506
deDoc	25kb	5.8451
deDoc	25kb	5.8451
deDoc	25kb	5.90309
deDoc	25kb	5.30103
deDoc	25kb	6.08814
deDoc	25kb	5.35218
deDoc	25kb	5.39794
deDoc	25kb	5.24304
deDoc	25kb	5.09691
deDoc	25kb	5.09691
deDoc	25kb	5.79588
deDoc	25kb	6.86332
deDoc	25kb	5.72016
deDoc	25kb	6.02119
deDoc	25kb	5.90309
deDoc	25kb	5.87506
deDoc	25kb	5.35218
deDoc	25kb	5.60206
deDoc	25kb	5.62839
deDoc	25kb	5.65321
deDoc	25kb	5.86034
deDoc	25kb	6.03141
deDoc	25kb	5.57403
deDoc	25kb	6.7653
deDoc	25kb	5.75967
deDoc	25kb	5.86034
deDoc	25kb	5.8451
deDoc	25kb	5.8293
deDoc	25kb	5.60206
deDoc	25kb	5.86034
deDoc	25kb	5.91645
deDoc	25kb	5.35218
deDoc	25kb	5.57403
deDoc	25kb	5.24304
deDoc	25kb	6.273
deDoc	25kb	5.35218
deDoc	25kb	5.24304
deDoc	25kb	5.17609
deDoc	25kb	5.39794
deDoc	25kb	5.17609
deDoc	25kb	5.39794
deDoc	25kb	5.51188
deDoc	25kb	5.17609
deDoc	25kb	5.989
deDoc	25kb	5.39794
deDoc	25kb	5.09691
deDoc	25kb	5.17609
deDoc	25kb	5.24304
deDoc	25kb	5.65321
deDoc	25kb	6.45102
deDoc	25kb	5.35218
deDoc	25kb	5.43933
deDoc	25kb	5.30103
deDoc	25kb	5.47712
deDoc	25kb	5.47712
deDoc	25kb	5.54407
deDoc	25kb	5.35218
deDoc	25kb	5.47712
deDoc	25kb	5.09691
deDoc	25kb	5.8893
deDoc	25kb	5.09691
deDoc	25kb	5.09691
deDoc	25kb	5
deDoc	25kb	5.30103
deDoc	25kb	4.69897
deDoc	25kb	6.32736
deDoc	25kb	5.43933
deDoc	25kb	5.24304
deDoc	25kb	5.17609
deDoc	25kb	5.17609
deDoc	25kb	5.43933
deDoc	25kb	5.43933
deDoc	25kb	5.60206
deDoc	25kb	5.24304
deDoc	25kb	5.43933
deDoc	25kb	6.56229
deDoc	25kb	5.65321
deDoc	25kb	5.72016
deDoc	25kb	5.54407
deDoc	25kb	5.30103
deDoc	25kb	5.57403
deDoc	25kb	5.75967
deDoc	25kb	5.57403
deDoc	25kb	5.51188
deDoc	25kb	4.69897
deDoc	25kb	6.91777
deDoc	25kb	6.08814
deDoc	25kb	6.08814
deDoc	25kb	5.79588
deDoc	25kb	5.87506
deDoc	25kb	5.97772
deDoc	25kb	5.35218
deDoc	25kb	5.79588
deDoc	25kb	6.07918
deDoc	25kb	5.67669
deDoc	25kb	5.8293
deDoc	25kb	5.79588
deDoc	25kb	6.81624
deDoc	25kb	5.86034
deDoc	25kb	5.8451
deDoc	25kb	5.47712
deDoc	25kb	5.97772
deDoc	25kb	5.69897
deDoc	25kb	5.51188
deDoc	25kb	5.75967
deDoc	25kb	5.47712
deDoc	25kb	5.67669
deDoc	25kb	5.91645
deDoc	25kb	5.81291
deDoc	25kb	6.68797
deDoc	25kb	5.8451
deDoc	25kb	5.35218
deDoc	25kb	5.79588
deDoc	25kb	5.51188
deDoc	25kb	5.87506
deDoc	25kb	5.09691
deDoc	25kb	5.81291
deDoc	25kb	5.79588
deDoc	25kb	5
deDoc	25kb	6.24304
deDoc	25kb	5.47712
deDoc	25kb	5.09691
deDoc	25kb	5.47712
deDoc	25kb	5.43933
deDoc	25kb	5.43933
deDoc	25kb	5.35218
deDoc	25kb	5.17609
deDoc	25kb	6.21748
deDoc	25kb	5.43933
deDoc	25kb	5.43933
deDoc	25kb	5.24304
deDoc	25kb	5.30103
deDoc	25kb	5.24304
deDoc	25kb	5.24304
deDoc	25kb	5.77815
deDoc	25kb	6.60746
deDoc	25kb	5.51188
deDoc	25kb	5.74036
deDoc	25kb	5.24304
deDoc	25kb	5.62839
deDoc	25kb	5.67669
deDoc	25kb	5.72016
deDoc	25kb	5.43933
[truncated: 118,106 more rows]

## Sheet: Figure 4
Figure 4
d
50k
	correlation with 50% downsampled	correlation with 20% downsampled
Armatus	0.841056	0.805726
deDoc	0.813023	0.804116
GMAP	0.791126	0.792887
GRiNCH	0.711211	0.70994
HiCKey	0.685458	0.669211
matryoshka	0.82215	0.817976
OnTAD	0.809251	0.798722
SpectralTAD	0.844186	0.837987
SuperTAD	0.766178	0.757395
TADpole	0.793075	0.795583
TADtree	0.753	0.756405
e
	GM12878_50kb	HMEC_50kb	HUVEC_50kb	IMR90_50kb	K562_50kb	KBM7_50kb	NHEK_50kb	GM12878_10kb	HMEC_10kb	HUVEC_10kb	IMR90_10kb	K562_10kb	KBM7_10kb	NHEK_10kb
GM12878_50kb	1	0.727748	0.780765	0.715658	0.73565	0.735268	0.714304	0.588086	0.487515	0.522471	0.501256	0.509713	0.503842	0.456856
HMEC_50kb	0.727748	1	0.808653	0.773923	0.715703	0.740879	0.818271	0.550172	0.538538	0.566396	0.554159	0.517812	0.53037	0.489345
HUVEC_50kb	0.780765	0.808653	1	0.776904	0.773292	0.776548	0.770227	0.54915	0.505901	0.582142	0.54344	0.537769	0.532468	0.465852
IMR90_50kb	0.715658	0.773923	0.776904	1	0.695102	0.739744	0.723154	0.534568	0.48324	0.533884	0.573503	0.501908	0.503309	0.448209
K562_50kb	0.73565	0.715703	0.773292	0.695102	1	0.758431	0.716492	0.540128	0.477264	0.534889	0.515746	0.55652	0.519853	0.447009
KBM7_50kb	0.735268	0.740879	0.776548	0.739744	0.758431	1	0.754561	0.559	0.496724	0.548296	0.532508	0.528385	0.557444	0.471231
NHEK_50kb	0.714304	0.818271	0.770227	0.723154	0.716492	0.754561	1	0.544434	0.514793	0.549085	0.545109	0.508647	0.515223	0.500274
GM12878_10kb	0.588086	0.550172	0.54915	0.534568	0.540128	0.559	0.544434	1	0.700127	0.712002	0.686536	0.723518	0.718854	0.688957
HMEC_10kb	0.487515	0.538538	0.505901	0.48324	0.477264	0.496724	0.514793	0.700127	1	0.753721	0.726005	0.71127	0.716625	0.782133
HUVEC_10kb	0.522471	0.566396	0.582142	0.533884	0.534889	0.548296	0.549085	0.712002	0.753721	1	0.749134	0.731902	0.731426	0.71525
IMR90_10kb	0.501256	0.554159	0.54344	0.573503	0.515746	0.532508	0.545109	0.686536	0.726005	0.749134	1	0.700658	0.716822	0.69043
K562_10kb	0.509713	0.517812	0.537769	0.501908	0.55652	0.528385	0.508647	0.723518	0.71127	0.731902	0.700658	1	0.733875	0.690626
KBM7_10kb	0.503842	0.53037	0.532468	0.503309	0.519853	0.557444	0.515223	0.718854	0.716625	0.731426	0.716822	0.733875	1	0.711666
NHEK_10kb	0.456856	0.489345	0.465852	0.448209	0.447009	0.471231	0.500274	0.688957	0.782133	0.71525	0.69043	0.690626	0.711666	1

## Sheet: Figure 6b
Figure 6b
		TAD boundary level
		level1	level2	level3	level4+
100kb	0_10	1679	373	3	0
	1_9	1665	386	3	0
	2_8	1654	396	2	0
	3_7	1665	373	3	0
	4_6	1654	378	4	0
	5_5	1667	367	4	0
	6_4	1686	359	4	0
	7_3	1740	328	3	0
	8_2	1727	323	1	0
	9_1	1734	300	3	0
	10_0	1736	296	2	0
50kb	0_10	1973	1344	294	19
	1_9	1968	1370	284	21
	2_8	1969	1357	297	18
	3_7	1980	1393	272	18
	4_6	1980	1383	285	16
	5_5	1980	1375	282	16
	6_4	2028	1355	277	11
	7_3	2024	1371	266	14
	8_2	2086	1349	255	7
	9_1	2108	1325	254	4
	10_0	2121	1309	242	6
25kb	0_10	2781	2149	932	218
	1_9	2768	2191	932	220
	2_8	2762	2206	908	222
	3_7	2795	2178	934	214
	4_6	2780	2217	905	213
	5_5	2763	2241	892	200
	6_4	2753	2221	893	190
	7_3	2793	2209	908	189
	8_2	2768	2169	857	189
	9_1	2806	2187	846	170
	10_0	2822	2200	820	163
10kb	0_10	8197	4181	2009	762
	1_9	8086	4255	2027	755
	2_8	8107	4199	1992	763
	3_7	8137	4271	1941	737
	4_6	8029	4259	2020	717
	5_5	8080	4253	1956	732
	6_4	8128	4228	1965	689
	7_3	8176	4290	1875	714
	8_2	8170	4295	1911	661
	9_1	8265	4251	1918	622
	10_0	8387	4293	1881	660

## Sheet: Supplementary Figure 4
Supplementary Figure 4
a HMEC				b HUVEC				c IMR90				d K562				e KBM7				f NHEK
method	Resolution	size		method	Resolution	size		method	Resolution	size		method	Resolution	size		method	Resolution	size		method	Resolution	size
deDoc	10kb	5.88081		deDoc	10kb	6.36922		deDoc	10kb	5.88081		deDoc	10kb	6.1959		deDoc	10kb	6.52244		deDoc	10kb	6.07918
deDoc	10kb	4.60206		deDoc	10kb	4.77815		deDoc	10kb	4.60206		deDoc	10kb	5.34242		deDoc	10kb	5.63347		deDoc	10kb	4.90309
deDoc	10kb	4.90309		deDoc	10kb	5.65321		deDoc	10kb	5		deDoc	10kb	5.04139		deDoc	10kb	5.59106		deDoc	10kb	5.25527
deDoc	10kb	4.95424		deDoc	10kb	5.27875		deDoc	10kb	4.77815		deDoc	10kb	5.07918		deDoc	10kb	5.60206		deDoc	10kb	4.77815
deDoc	10kb	4.90309		deDoc	10kb	5.32222		deDoc	10kb	4.95424		deDoc	10kb	5.27875		deDoc	10kb	5.88649		deDoc	10kb	5.11394
deDoc	10kb	5.04139		deDoc	10kb	5.39794		deDoc	10kb	4.69897		deDoc	10kb	5.32222		deDoc	10kb	5.69897		deDoc	10kb	4.60206
deDoc	10kb	4.8451		deDoc	10kb	5.07918		deDoc	10kb	5.11394		deDoc	10kb	5.32222		deDoc	10kb	5.66276		deDoc	10kb	5.04139
deDoc	10kb	4.60206		deDoc	10kb	5.716		deDoc	10kb	4.60206		deDoc	10kb	5.20412		deDoc	10kb	5.14613		deDoc	10kb	4.90309
deDoc	10kb	4.95424		deDoc	10kb	5.36173		deDoc	10kb	5		deDoc	10kb	5.30103		deDoc	10kb	6.03743		deDoc	10kb	5.32222
deDoc	10kb	5.61278		deDoc	10kb	5.54407		deDoc	10kb	5.89763		deDoc	10kb	6.11394		deDoc	10kb	5.30103		deDoc	10kb	4.77815
deDoc	10kb	4.8451		deDoc	10kb	6.3483		deDoc	10kb	4.90309		deDoc	10kb	5.17609		deDoc	10kb	4.95424		deDoc	10kb	5.5563
deDoc	10kb	4.47712		deDoc	10kb	5.17609		deDoc	10kb	5		deDoc	10kb	5.14613		deDoc	10kb	5.14613		deDoc	10kb	4.8451
deDoc	10kb	4.8451		deDoc	10kb	5.50515		deDoc	10kb	5.04139		deDoc	10kb	5.04139		deDoc	10kb	5		deDoc	10kb	4.69897
deDoc	10kb	4.77815		deDoc	10kb	4.95424		deDoc	10kb	4.77815		deDoc	10kb	5.07918		deDoc	10kb	5.27875		deDoc	10kb	4.8451
deDoc	10kb	4.60206		deDoc	10kb	5.60206		deDoc	10kb	5.11394		deDoc	10kb	5.04139		deDoc	10kb	5.23045		deDoc	10kb	4.8451
deDoc	10kb	4.8451		deDoc	10kb	5.27875		deDoc	10kb	4.60206		deDoc	10kb	5.32222		deDoc	10kb	5.14613		deDoc	10kb	5.25527
deDoc	10kb	5.57978		deDoc	10kb	5.43136		deDoc	10kb	5		deDoc	10kb	5.27875		deDoc	10kb	6.4014		deDoc	10kb	6.11059
deDoc	10kb	4.60206		deDoc	10kb	5.59106		deDoc	10kb	4.95424		deDoc	10kb	5.60206		deDoc	10kb	5.27875		deDoc	10kb	5.14613
deDoc	10kb	4.69897		deDoc	10kb	5.25527		deDoc	10kb	5.88649		deDoc	10kb	6.48001		deDoc	10kb	5.57978		deDoc	10kb	5.23045
deDoc	10kb	4.30103		deDoc	10kb	6.11727		deDoc	10kb	5.14613		deDoc	10kb	5.74819		deDoc	10kb	5.44716		deDoc	10kb	5.04139
deDoc	10kb	4.47712		deDoc	10kb	5.50515		deDoc	10kb	4.95424		deDoc	10kb	5.49136		deDoc	10kb	5.54407		deDoc	10kb	5.11394
deDoc	10kb	4.60206		deDoc	10kb	5.04139		deDoc	10kb	4.95424		deDoc	10kb	5.59106		deDoc	10kb	4.77815		deDoc	10kb	4.90309
deDoc	10kb	4.8451		deDoc	10kb	5.38021		deDoc	10kb	4.90309		deDoc	10kb	5.25527		deDoc	10kb	5.5682		deDoc	10kb	5
deDoc	10kb	4.90309		deDoc	10kb	5.27875		deDoc	10kb	5.04139		deDoc	10kb	5.59106		deDoc	10kb	5.04139		deDoc	10kb	5.14613
deDoc	10kb	5.88081		deDoc	10kb	5.34242		deDoc	10kb	5.04139		deDoc	10kb	5.44716		deDoc	10kb	5.68124		deDoc	10kb	5.20412
deDoc	10kb	4.8451		deDoc	10kb	5.5563		deDoc	10kb	4.60206		deDoc	10kb	5.36173		deDoc	10kb	4.95424		deDoc	10kb	5.44716
deDoc	10kb	4.8451		deDoc	10kb	6.3784		deDoc	10kb	5.73239		deDoc	10kb	5.27875		deDoc	10kb	6.09342		deDoc	10kb	6.23045
deDoc	10kb	4.8451		deDoc	10kb	5.11394		deDoc	10kb	4.69897		deDoc	10kb	6.01284		deDoc	10kb	5.17609		deDoc	10kb	5.07918
deDoc	10kb	4.77815		deDoc	10kb	5.47712		deDoc	10kb	4.95424		deDoc	10kb	5.07918		deDoc	10kb	5.23045		deDoc	10kb	5.11394
deDoc	10kb	4.60206		deDoc	10kb	5.25527		deDoc	10kb	4.95424		deDoc	10kb	4.47712		deDoc	10kb	5.07918		deDoc	10kb	5.34242
deDoc	10kb	4.77815		deDoc	10kb	5.62325		deDoc	10kb	4.60206		deDoc	10kb	5.23045		deDoc	10kb	5.07918		deDoc	10kb	5.34242
deDoc	10kb	4.77815		deDoc	10kb	5.38021		deDoc	10kb	4.60206		deDoc	10kb	5.04139		deDoc	10kb	4.69897		deDoc	10kb	5.20412
deDoc	10kb	4.77815		deDoc	10kb	5.78533		deDoc	10kb	4.95424		deDoc	10kb	4.47712		deDoc	10kb	5.32222		deDoc	10kb	5.30103
deDoc	10kb	5		deDoc	10kb	4.8451		deDoc	10kb	4.47712		deDoc	10kb	5.14613		deDoc	10kb	5.41497		deDoc	10kb	5.27875
deDoc	10kb	4.60206		deDoc	10kb	5.72428		deDoc	10kb	5.39794		deDoc	10kb	5		deDoc	10kb	5.14613		deDoc	10kb	5
deDoc	10kb	5.716		deDoc	10kb	6.45025		deDoc	10kb	6.22531		deDoc	10kb	5.17609		deDoc	10kb	6.49831		deDoc	10kb	5.20412
deDoc	10kb	4.60206		deDoc	10kb	5.41497		deDoc	10kb	5.11394		deDoc	10kb	5.30103		deDoc	10kb	5.5563		deDoc	10kb	6.09691
deDoc	10kb	4.47712		deDoc	10kb	5.62325		deDoc	10kb	5.4624		deDoc	10kb	6.16435		deDoc	10kb	5.51851		deDoc	10kb	4.60206
deDoc	10kb	4.77815		deDoc	10kb	5.49136		deDoc	10kb	5.4624		deDoc	10kb	5.36173		deDoc	10kb	5.4624		deDoc	10kb	5.14613
deDoc	10kb	4.60206		deDoc	10kb	5.68124		deDoc	10kb	5.17609		deDoc	10kb	5.14613		deDoc	10kb	4.8451		deDoc	10kb	4.95424
deDoc	10kb	4.8451		deDoc	10kb	5.65321		deDoc	10kb	5.07918		deDoc	10kb	5.27875		deDoc	10kb	5.44716		deDoc	10kb	5.04139
deDoc	10kb	4.69897		deDoc	10kb	5.49136		deDoc	10kb	5.38021		deDoc	10kb	5.27875		deDoc	10kb	5.5563		deDoc	10kb	5.17609
deDoc	10kb	4.77815		deDoc	10kb	5.20412		deDoc	10kb	5.14613		deDoc	10kb	5.36173		deDoc	10kb	5.49136		deDoc	10kb	5.11394
deDoc	10kb	4.69897		deDoc	10kb	6.68574		deDoc	10kb	4.8451		deDoc	10kb	4.90309		deDoc	10kb	5.61278		deDoc	10kb	4.77815
deDoc	10kb	5.23045		deDoc	10kb	6.00432		deDoc	10kb	5.74036		deDoc	10kb	5.11394		deDoc	10kb	5.70757		deDoc	10kb	5.14613
deDoc	10kb	6.23045		deDoc	10kb	5.32222		deDoc	10kb	4.90309		deDoc	10kb	5.78533		deDoc	10kb	5.64345		deDoc	10kb	5.14613
deDoc	10kb	4.95424		deDoc	10kb	5.80618		deDoc	10kb	4.60206		deDoc	10kb	6.4624		deDoc	10kb	6.74819		deDoc	10kb	4.47712
deDoc	10kb	5.11394		deDoc	10kb	5.17609		deDoc	10kb	4.69897		deDoc	10kb	5.61278		deDoc	10kb	5.81954		deDoc	10kb	6.03342
deDoc	10kb	4.95424		deDoc	10kb	6.01284		deDoc	10kb	4.90309		deDoc	10kb	5.44716		deDoc	10kb	5.86923		deDoc	10kb	5.07918
deDoc	10kb	5.25527		deDoc	10kb	5.32222		deDoc	10kb	5.04139		deDoc	10kb	5.59106		deDoc	10kb	5.53148		deDoc	10kb	4.69897
deDoc	10kb	5.07918		deDoc	10kb	5.74819		deDoc	10kb	4.77815		deDoc	10kb	5.38021		deDoc	10kb	5.92428		deDoc	10kb	5.23045
deDoc	10kb	5.25527		deDoc	10kb	5.90309		deDoc	10kb	4.8451		deDoc	10kb	5.66276		deDoc	10kb	5.30103		deDoc	10kb	4.95424
deDoc	10kb	5.14613		deDoc	10kb	5.70757		deDoc	10kb	5.86332		deDoc	10kb	5.65321		deDoc	10kb	5.5682		deDoc	10kb	4.69897
deDoc	10kb	5.32222		deDoc	10kb	6.55991		deDoc	10kb	5		deDoc	10kb	6.0607		deDoc	10kb	5.81954		deDoc	10kb	4.8451
deDoc	10kb	5.17609		deDoc	10kb	5.53148		deDoc	10kb	5.11394		deDoc	10kb	6.80209		deDoc	10kb	5.51851		deDoc	10kb	5.17609
deDoc	10kb	5.14613		deDoc	10kb	5.54407		deDoc	10kb	4.77815		deDoc	10kb	5.87506		deDoc	10kb	5.6902		deDoc	10kb	5.11394
deDoc	10kb	4.8451		deDoc	10kb	5.57978		deDoc	10kb	5.14613		deDoc	10kb	6.10037		deDoc	10kb	5.63347		deDoc	10kb	5.14613
deDoc	10kb	5.75587		deDoc	10kb	5.80618		deDoc	10kb	4.77815		deDoc	10kb	5.17609		deDoc	10kb	4.90309		deDoc	10kb	6.15836
deDoc	10kb	4.95424		deDoc	10kb	5.51851		deDoc	10kb	5.04139		deDoc	10kb	5.78533		deDoc	10kb	5.78533		deDoc	10kb	5.11394
deDoc	10kb	4.30103		deDoc	10kb	5.63347		deDoc	10kb	5.07918		deDoc	10kb	5.86923		deDoc	10kb	5.04139		deDoc	10kb	5.23045
deDoc	10kb	4.77815		deDoc	10kb	5.76343		deDoc	10kb	5.69897		deDoc	10kb	5.92428		deDoc	10kb	5		deDoc	10kb	5.14613
deDoc	10kb	4.90309		deDoc	10kb	4.60206		deDoc	10kb	4.60206		deDoc	10kb	5.88649		deDoc	10kb	4.90309		deDoc	10kb	5
deDoc	10kb	5		deDoc	10kb	5.94939		deDoc	10kb	5		deDoc	10kb	5.53148		deDoc	10kb	4.77815		deDoc	10kb	4.90309
deDoc	10kb	4.47712		deDoc	10kb	5.11394		deDoc	10kb	4.60206		deDoc	10kb	6.28556		deDoc	10kb	5.11394		deDoc	10kb	5.43136
deDoc	10kb	4.69897		deDoc	10kb	4.90309		deDoc	10kb	4.69897		deDoc	10kb	5.4624		deDoc	10kb	5.8451		deDoc	10kb	5.17609
deDoc	10kb	4.69897		deDoc	10kb	5.23045		deDoc	10kb	4.77815		deDoc	10kb	5.39794		deDoc	10kb	6.69108		deDoc	10kb	4.90309
deDoc	10kb	5.86332		deDoc	10kb	5.17609		deDoc	10kb	4.47712		deDoc	10kb	5.17609		deDoc	10kb	5.51851		deDoc	10kb	4.95424
deDoc	10kb	4.60206		deDoc	10kb	5.41497		deDoc	10kb	4.95424		deDoc	10kb	5.32222		deDoc	10kb	5.61278		deDoc	10kb	5.54407
deDoc	10kb	4.77815		deDoc	10kb	5.17609		deDoc	10kb	6.27875		deDoc	10kb	5.27875		deDoc	10kb	5.75587		deDoc	10kb	6.46835
deDoc	10kb	4.77815		deDoc	10kb	6.49693		deDoc	10kb	5.17609		deDoc	10kb	4.95424		deDoc	10kb	5.41497		deDoc	10kb	5.51851
deDoc	10kb	4.69897		deDoc	10kb	5.65321		deDoc	10kb	5.23045		deDoc	10kb	5.51851		deDoc	10kb	5.83885		deDoc	10kb	5.30103
deDoc	10kb	4.77815		deDoc	10kb	5.4624		deDoc	10kb	5.04139		deDoc	10kb	5.99564		deDoc	10kb	4.69897		deDoc	10kb	5.44716
deDoc	10kb	5		deDoc	10kb	5.74036		deDoc	10kb	5.47712		deDoc	10kb	6.73719		deDoc	10kb	5.74036		deDoc	10kb	5.4624
deDoc	10kb	4.69897		deDoc	10kb	5.61278		deDoc	10kb	5.20412		deDoc	10kb	5.74036		deDoc	10kb	5.53148		deDoc	10kb	5.41497
deDoc	10kb	4.90309		deDoc	10kb	5.75587		deDoc	10kb	5.27875		deDoc	10kb	5.93952		deDoc	10kb	5.65321		deDoc	10kb	5.39794
deDoc	10kb	4.95424		deDoc	10kb	5.17609		deDoc	10kb	5.44716		deDoc	10kb	5.61278		deDoc	10kb	5.66276		deDoc	10kb	5.6721
deDoc	10kb	4.8451		deDoc	10kb	5.44716		deDoc	10kb	5.17609		deDoc	10kb	5.77815		deDoc	10kb	5.72428		deDoc	10kb	5.63347
deDoc	10kb	5.65321		deDoc	10kb	5.32222		deDoc	10kb	5.23045		deDoc	10kb	5.63347		deDoc	10kb	6.51188		deDoc	10kb	5.11394
deDoc	10kb	4.60206		deDoc	10kb	5.20412		deDoc	10kb	5.39794		deDoc	10kb	5.92428		deDoc	10kb	5.11394		deDoc	10kb	6.11059
deDoc	10kb	4.47712		deDoc	10kb	6.13354		deDoc	10kb	6.44248		deDoc	10kb	5.44716		deDoc	10kb	5.49136		deDoc	10kb	5.27875
deDoc	10kb	4.95424		deDoc	10kb	5.51851		deDoc	10kb	5.53148		deDoc	10kb	5.61278		deDoc	10kb	5.43136		deDoc	10kb	5.11394
deDoc	10kb	4.77815		deDoc	10kb	5.43136		deDoc	10kb	5.47712		deDoc	10kb	5.11394		deDoc	10kb	5.74819		deDoc	10kb	5.34242
deDoc	10kb	4.30103		deDoc	10kb	5.04139		deDoc	10kb	5.30103		deDoc	10kb	6.4624		deDoc	10kb	5.53148		deDoc	10kb	5.11394
deDoc	10kb	4.90309		deDoc	10kb	5.07918		deDoc	10kb	5.47712		deDoc	10kb	5.49136		deDoc	10kb	5.62325		deDoc	10kb	5.11394
deDoc	10kb	4.8451		deDoc	10kb	5.4624		deDoc	10kb	5.39794		deDoc	10kb	5.44716		deDoc	10kb	5.79239		deDoc	10kb	5.17609
deDoc	10kb	5.70757		deDoc	10kb	4.30103		deDoc	10kb	5.54407		deDoc	10kb	5.23045		deDoc	10kb	4.60206		deDoc	10kb	5.14613
deDoc	10kb	4.77815		deDoc	10kb	4.77815		deDoc	10kb	5.38021		deDoc	10kb	5.50515		deDoc	10kb	6.4014		deDoc	10kb	4.47712
deDoc	10kb	4.60206		deDoc	10kb	6.31175		deDoc	10kb	5.25527		deDoc	10kb	5.47712		deDoc	10kb	5.51851		deDoc	10kb	5.79934
deDoc	10kb	4.8451		deDoc	10kb	5.63347		deDoc	10kb	5.43136		deDoc	10kb	5.68124		deDoc	10kb	5.20412		deDoc	10kb	5.04139
deDoc	10kb	4.30103		deDoc	10kb	5.32222		deDoc	10kb	5.25527		deDoc	10kb	5.54407		deDoc	10kb	5.47712		deDoc	10kb	4.90309
deDoc	10kb	4.69897		deDoc	10kb	5.27875		deDoc	10kb	6.0569		deDoc	10kb	5.59106		deDoc	10kb	5.14613		deDoc	10kb	4.60206
deDoc	10kb	4.90309		deDoc	10kb	5.17609		deDoc	10kb	4.69897		deDoc	10kb	4.90309		deDoc	10kb	5.50515		deDoc	10kb	4.8451
deDoc	10kb	5.11394		deDoc	10kb	5.11394		deDoc	10kb	5.07918		deDoc	10kb	5.5563		deDoc	10kb	4.47712		deDoc	10kb	4.95424
deDoc	10kb	6.13672		deDoc	10kb	5.47712		deDoc	10kb	5.07918		deDoc	10kb	6.49415		deDoc	10kb	5.60206		deDoc	10kb	4.95424
deDoc	10kb	5.17609		deDoc	10kb	4.47712		deDoc	10kb	4.95424		deDoc	10kb	5.6902		deDoc	10kb	5.6721		deDoc	10kb	4.69897
deDoc	10kb	5.17609		deDoc	10kb	5.07918		deDoc	10kb	5.17609		deDoc	10kb	5.73239		deDoc	10kb	5.38021		deDoc	10kb	5.34242
deDoc	10kb	5.07918		deDoc	10kb	4		deDoc	10kb	5.07918		deDoc	10kb	5.20412		deDoc	10kb	5.74819		deDoc	10kb	6.15229
deDoc	10kb	4.90309		deDoc	10kb	5.34242		deDoc	10kb	5.25527		deDoc	10kb	5.6721		deDoc	10kb	6.61909		deDoc	10kb	5.30103
deDoc	10kb	5.07918		deDoc	10kb	4.95424		deDoc	10kb	4.69897		deDoc	10kb	5.6721		deDoc	10kb	5.79934		deDoc	10kb	5.04139
deDoc	10kb	5.27875		deDoc	10kb	4.77815		deDoc	10kb	5.25527		deDoc	10kb	5.75587		deDoc	10kb	5.78533		deDoc	10kb	5.11394
deDoc	10kb	4.8451		deDoc	10kb	6.5563		deDoc	10kb	6.47129		deDoc	10kb	5.77085		deDoc	10kb	5.61278		deDoc	10kb	5.07918
deDoc	10kb	5.20412		deDoc	10kb	5.36173		deDoc	10kb	5.04139		deDoc	10kb	6.72754		deDoc	10kb	5.32222		deDoc	10kb	5.17609
deDoc	10kb	5.04139		deDoc	10kb	5.82607		deDoc	10kb	5.79239		deDoc	10kb	5.85733		deDoc	10kb	5.47712		deDoc	10kb	5.23045
deDoc	10kb	5.17609		deDoc	10kb	5.32222		deDoc	10kb	5.32222		deDoc	10kb	5.83251		deDoc	10kb	5.78533		deDoc	10kb	5.39794
deDoc	10kb	6.47712		deDoc	10kb	5.6902		deDoc	10kb	5.32222		deDoc	10kb	5.89209		deDoc	10kb	5.66276		deDoc	10kb	5.41497
deDoc	10kb	5.41497		deDoc	10kb	5.74036		deDoc	10kb	5.49136		deDoc	10kb	5.79239		deDoc	10kb	5.4624		deDoc	10kb	6.12385
deDoc	10kb	5.43136		deDoc	10kb	5.14613		deDoc	10kb	5.62325		deDoc	10kb	5.6721		deDoc	10kb	5.25527		deDoc	10kb	5.34242
deDoc	10kb	5.43136		deDoc	10kb	5.73239		deDoc	10kb	5.36173		deDoc	10kb	5.72428		deDoc	10kb	6.5977		deDoc	10kb	5
deDoc	10kb	5.49136		deDoc	10kb	5.60206		deDoc	10kb	5.49136		deDoc	10kb	5.57978		deDoc	10kb	5.6721		deDoc	10kb	5.32222
deDoc	10kb	5.38021		deDoc	10kb	5.34242		deDoc	10kb	5.43136		deDoc	10kb	5.43136		deDoc	10kb	5.90309		deDoc	10kb	5.11394
deDoc	10kb	5.38021		deDoc	10kb	5.25527		deDoc	10kb	5.38021		deDoc	10kb	5.32222		deDoc	10kb	5.23045		deDoc	10kb	5.04139
deDoc	10kb	5		deDoc	10kb	6.22011		deDoc	10kb	6.09691		deDoc	10kb	5.6721		deDoc	10kb	5.70757		deDoc	10kb	5.38021
deDoc	10kb	5.23045		deDoc	10kb	5.14613		deDoc	10kb	5.25527		deDoc	10kb	6.58433		deDoc	10kb	5.5682		deDoc	10kb	4.60206
deDoc	10kb	5.41497		deDoc	10kb	5.4624		deDoc	10kb	5.20412		deDoc	10kb	5.34242		deDoc	10kb	5.73239		deDoc	10kb	5.716
deDoc	10kb	5.27875		deDoc	10kb	5.4624		deDoc	10kb	5.17609		deDoc	10kb	5.43136		deDoc	10kb	5.51851		deDoc	10kb	4.90309
deDoc	10kb	5.47712		deDoc	10kb	5.47712		deDoc	10kb	4.8451		deDoc	10kb	5.59106		deDoc	10kb	5.54407		deDoc	10kb	4.77815
deDoc	10kb	5.07918		deDoc	10kb	5.14613		deDoc	10kb	5.36173		deDoc	10kb	5.6902		deDoc	10kb	5.17609		deDoc	10kb	4.60206
deDoc	10kb	4.8451		deDoc	10kb	5.39794		deDoc	10kb	5.20412		deDoc	10kb	5.39794		deDoc	10kb	5.5682		deDoc	10kb	4.95424
deDoc	10kb	6.0569		deDoc	10kb	5.07918		deDoc	10kb	5.5682		deDoc	10kb	5.39794		deDoc	10kb	6.29003		deDoc	10kb	5.07918
deDoc	10kb	5.25527		deDoc	10kb	5.79934		deDoc	10kb	6.49693		deDoc	10kb	5.78533		deDoc	10kb	5.51851		deDoc	10kb	4.47712
deDoc	10kb	5.20412		deDoc	10kb	5.07918		deDoc	10kb	5.54407		deDoc	10kb	5.39794		deDoc	10kb	5.4624		deDoc	10kb	4.95424
deDoc	10kb	4.77815		deDoc	10kb	5.04139		deDoc	10kb	5.5682		deDoc	10kb	5.60206		deDoc	10kb	5.54407		deDoc	10kb	6.24551
deDoc	10kb	4.8451		deDoc	10kb	4.95424		deDoc	10kb	5.81291		deDoc	10kb	5.14613		deDoc	10kb	5.34242		deDoc	10kb	5.30103
deDoc	10kb	5.11394		deDoc	10kb	5		deDoc	10kb	5.49136		deDoc	10kb	5.25527		deDoc	10kb	5.4624		deDoc	10kb	5.14613
deDoc	10kb	5.04139		deDoc	10kb	4.60206		deDoc	10kb	5.65321		deDoc	10kb	6.13354		deDoc	10kb	4.60206		deDoc	10kb	5.38021
deDoc	10kb	5.14613		deDoc	10kb	5		deDoc	10kb	5.5682		deDoc	10kb	5.27875		deDoc	10kb	5.39794		deDoc	10kb	5.36173
deDoc	10kb	5.14613		deDoc	10kb	6.52634		deDoc	10kb	5.30103		deDoc	10kb	5.14613		deDoc	10kb	6.22011		deDoc	10kb	5.11394
deDoc	10kb	5.07918		deDoc	10kb	5.86332		deDoc	10kb	5.43136		deDoc	10kb	5		deDoc	10kb	4.77815		deDoc	10kb	4.90309
deDoc	10kb	5.88649		deDoc	10kb	5.17609		deDoc	10kb	6.44404		deDoc	10kb	5.14613		deDoc	10kb	5.23045		deDoc	10kb	5.20412
deDoc	10kb	4.69897		deDoc	10kb	5.78533		deDoc	10kb	5.07918		deDoc	10kb	5.14613		deDoc	10kb	5.07918		deDoc	10kb	5
deDoc	10kb	4.90309		deDoc	10kb	5.49136		deDoc	10kb	5.50515		deDoc	10kb	5.11394		deDoc	10kb	5.23045		deDoc	10kb	5.47712
deDoc	10kb	5		deDoc	10kb	5.73239		deDoc	10kb	5.23045		deDoc	10kb	5.14613		deDoc	10kb	5.25527		deDoc	10kb	5.14613
deDoc	10kb	4.69897		deDoc	10kb	5.54407		deDoc	10kb	5.25527		deDoc	10kb	5.07918		deDoc	10kb	5		deDoc	10kb	6.11394
deDoc	10kb	4.8451		deDoc	10kb	5.57978		deDoc	10kb	5.5682		deDoc	10kb	5.30103		deDoc	10kb	5.39794		deDoc	10kb	4.95424
deDoc	10kb	4.95424		deDoc	10kb	5.04139		deDoc	10kb	5.53148		deDoc	10kb	6.55509		deDoc	10kb	5.44716		deDoc	10kb	4.8451
deDoc	10kb	5.14613		deDoc	10kb	4.95424		deDoc	10kb	5.66276		deDoc	10kb	5.47712		deDoc	10kb	5.80618		deDoc	10kb	5.25527
deDoc	10kb	5.36173		deDoc	10kb	5.83885		deDoc	10kb	4.69897		deDoc	10kb	5.79239		deDoc	10kb	6.71517		deDoc	10kb	5.23045
deDoc	10kb	6.42975		deDoc	10kb	4.8451		deDoc	10kb	5.61278		deDoc	10kb	5.73239		deDoc	10kb	5.96379		deDoc	10kb	4.90309
deDoc	10kb	5.32222		deDoc	10kb	4.95424		deDoc	10kb	4.69897		deDoc	10kb	5.61278		deDoc	10kb	5.39794		deDoc	10kb	5.32222
deDoc	10kb	5.39794		deDoc	10kb	4.95424		deDoc	10kb	6.02119		deDoc	10kb	5.17609		deDoc	10kb	5.96848		deDoc	10kb	5
deDoc	10kb	5.43136		deDoc	10kb	4.95424		deDoc	10kb	5.20412		deDoc	10kb	5.34242		deDoc	10kb	5.716		deDoc	10kb	5.25527
deDoc	10kb	5.23045		deDoc	10kb	5.32222		deDoc	10kb	5.07918		deDoc	10kb	5.50515		deDoc	10kb	5.73239		deDoc	10kb	4.60206
deDoc	10kb	5.38021		deDoc	10kb	5.5563		deDoc	10kb	4.90309		deDoc	10kb	5.32222		deDoc	10kb	5.75587		deDoc	10kb	5.96848
deDoc	10kb	5.4624		deDoc	10kb	6.47857		deDoc	10kb	5		deDoc	10kb	5.54407		deDoc	10kb	5.77815		deDoc	10kb	4.69897
deDoc	10kb	5.25527		deDoc	10kb	5.53148		deDoc	10kb	5.04139		deDoc	10kb	5.20412		deDoc	10kb	5.14613		deDoc	10kb	5.04139
deDoc	10kb	5.17609		deDoc	10kb	5.6721		deDoc	10kb	4.95424		deDoc	10kb	5.74819		deDoc	10kb	5.74819		deDoc	10kb	4.90309
deDoc	10kb	5.54407		deDoc	10kb	5.5682		deDoc	10kb	5.25527		deDoc	10kb	6.67943		deDoc	10kb	6.67761		deDoc	10kb	5.17609
deDoc	10kb	5.39794		deDoc	10kb	5.20412		deDoc	10kb	4.90309		deDoc	10kb	5.63347		deDoc	10kb	5.66276		deDoc	10kb	4.60206
deDoc	10kb	4.90309		deDoc	10kb	5.76343		deDoc	10kb	5.23045		deDoc	10kb	5.86923		deDoc	10kb	5.66276		deDoc	10kb	5
deDoc	10kb	5.77815		deDoc	10kb	5.43136		deDoc	10kb	6.2014		deDoc	10kb	5.23045		deDoc	10kb	5.62325		deDoc	10kb	4.95424
deDoc	10kb	4.8451		deDoc	10kb	5.59106		deDoc	10kb	5.30103		deDoc	10kb	5.80618		deDoc	10kb	5.78533		deDoc	10kb	5.07918
deDoc	10kb	4.77815		deDoc	10kb	5.07918		deDoc	10kb	5.38021		deDoc	10kb	5.30103		deDoc	10kb	5.59106		deDoc	10kb	4.77815
deDoc	10kb	5.04139		deDoc	10kb	6.18184		deDoc	10kb	5.27875		deDoc	10kb	5.85733		deDoc	10kb	5.61278		deDoc	10kb	5.20412
deDoc	10kb	4.8451		deDoc	10kb	5.44716		deDoc	10kb	5.20412		deDoc	10kb	5.66276		deDoc	10kb	5.47712		deDoc	10kb	6.17319
deDoc	10kb	4.69897		deDoc	10kb	5.5563		deDoc	10kb	4.95424		deDoc	10kb	5.89209		deDoc	10kb	5.30103		deDoc	10kb	5.30103
deDoc	10kb	5		deDoc	10kb	5.50515		deDoc	10kb	5.11394		deDoc	10kb	4.30103		deDoc	10kb	5.81954		deDoc	10kb	5
deDoc	10kb	4.95424		deDoc	10kb	5.41497		deDoc	10kb	5.44716		deDoc	10kb	6.15229		deDoc	10kb	5.27875		deDoc	10kb	5.14613
deDoc	10kb	6.22531		deDoc	10kb	5.11394		deDoc	10kb	4.69897		deDoc	10kb	5.43136		deDoc	10kb	5		deDoc	10kb	5.39794
deDoc	10kb	5.04139		deDoc	10kb	5.30103		deDoc	10kb	4.77815		deDoc	10kb	4.47712		deDoc	10kb	6.03342		deDoc	10kb	5.39794
deDoc	10kb	5		deDoc	10kb	6.32634		deDoc	10kb	6.30535		deDoc	10kb	4.69897		deDoc	10kb	5.36173		deDoc	10kb	5.34242
deDoc	10kb	4.69897		deDoc	10kb	5.57978		deDoc	10kb	5.51851		deDoc	10kb	5.25527		deDoc	10kb	4.47712		deDoc	10kb	5
deDoc	10kb	5.20412		deDoc	10kb	5.50515		deDoc	10kb	5.43136		deDoc	10kb	5.27875		deDoc	10kb	4.69897		deDoc	10kb	4.95424
deDoc	10kb	5.14613		deDoc	10kb	5.27875		deDoc	10kb	5.32222		deDoc	10kb	5.39794		deDoc	10kb	5.27875		deDoc	10kb	5.57978
deDoc	10kb	5.25527		deDoc	10kb	4.8451		deDoc	10kb	5.14613		deDoc	10kb	4.69897		deDoc	10kb	5.11394		deDoc	10kb	4.90309
deDoc	10kb	5.25527		deDoc	10kb	5.59106		deDoc	10kb	5.14613		deDoc	10kb	5.39794		deDoc	10kb	4.8451		deDoc	10kb	4.69897
deDoc	10kb	4.90309		deDoc	10kb	5.32222		deDoc	10kb	5.4624		deDoc	10kb	4.90309		deDoc	10kb	5.23045		deDoc	10kb	4.90309
deDoc	10kb	5.25527		deDoc	10kb	5.20412		deDoc	10kb	5.23045		deDoc	10kb	5.89209		deDoc	10kb	4.8451		deDoc	10kb	4.60206
deDoc	10kb	4.95424		deDoc	10kb	5.07918		deDoc	10kb	4		deDoc	10kb	7.0141		deDoc	10kb	5.20412		deDoc	10kb	4.69897
deDoc	10kb	5.32222		deDoc	10kb	5.11394		deDoc	10kb	5.32222		deDoc	10kb	5.97772		deDoc	10kb	7.02938		deDoc	10kb	6.02531
deDoc	10kb	4.77815		deDoc	10kb	6.11059		deDoc	10kb	4.95424		deDoc	10kb	5.73239		deDoc	10kb	5.99123		deDoc	10kb	5.20412
deDoc	10kb	6.15229		deDoc	10kb	5.27875		deDoc	10kb	4.69897		deDoc	10kb	5.93952		deDoc	10kb	5.69897		deDoc	10kb	5.07918
deDoc	10kb	5.36173		deDoc	10kb	5.43136		deDoc	10kb	6.23805		deDoc	10kb	5.74819		deDoc	10kb	5.61278		deDoc	10kb	4.77815
deDoc	10kb	4.95424		deDoc	10kb	4.90309		deDoc	10kb	5.50515		deDoc	10kb	5.6721		deDoc	10kb	5.66276		deDoc	10kb	5.11394
deDoc	10kb	5.20412		deDoc	10kb	5.32222		deDoc	10kb	5.25527		deDoc	10kb	5.78533		deDoc	10kb	5.34242		deDoc	10kb	5.04139
deDoc	10kb	5.27875		deDoc	10kb	5.14613		deDoc	10kb	5.17609		deDoc	10kb	5.60206		deDoc	10kb	5.89763		deDoc	10kb	4.8451
deDoc	10kb	4.90309		deDoc	10kb	5.30103		deDoc	10kb	5.20412		deDoc	10kb	5.93952		deDoc	10kb	5.73239		deDoc	10kb	4.8451
deDoc	10kb	5.30103		deDoc	10kb	5		deDoc	10kb	5.25527		deDoc	10kb	5.9345		deDoc	10kb	5.50515		deDoc	10kb	5.23045
deDoc	10kb	5.04139		deDoc	10kb	5.87506		deDoc	10kb	5.04139		deDoc	10kb	5.51851		deDoc	10kb	5.86923		deDoc	10kb	4.47712
deDoc	10kb	5.11394		deDoc	10kb	5.20412		deDoc	10kb	5.32222		deDoc	10kb	6.49554		deDoc	10kb	5.60206		deDoc	10kb	5.17609
deDoc	10kb	4.90309		deDoc	10kb	5.04139		deDoc	10kb	5.34242		deDoc	10kb	5.32222		deDoc	10kb	5.9345		deDoc	10kb	6.18752
deDoc	10kb	4.60206		deDoc	10kb	5.04139		deDoc	10kb	4.77815		deDoc	10kb	4.30103		deDoc	10kb	5.9345		deDoc	10kb	5.07918
deDoc	10kb	6.02119		deDoc	10kb	4.8451		deDoc	10kb	5.27875		deDoc	10kb	5.716		deDoc	10kb	5.14613		deDoc	10kb	4.90309
deDoc	10kb	5.04139		deDoc	10kb	4.90309		deDoc	10kb	6.27184		deDoc	10kb	5.30103		deDoc	10kb	6.49554		deDoc	10kb	5.32222
deDoc	10kb	4.8451		deDoc	10kb	4.77815		deDoc	10kb	5.43136		deDoc	10kb	5.5563		deDoc	10kb	4.60206		deDoc	10kb	5.04139
deDoc	10kb	4.90309		deDoc	10kb	5.44716		deDoc	10kb	5.20412		deDoc	10kb	5.6721		deDoc	10kb	5.34242		deDoc	10kb	5
deDoc	10kb	5.04139		deDoc	10kb	6.08636		deDoc	10kb	5		deDoc	10kb	5.5682		deDoc	10kb	5.61278		deDoc	10kb	5.20412
deDoc	10kb	5.11394		deDoc	10kb	5.17609		deDoc	10kb	5.34242		deDoc	10kb	4.60206		deDoc	10kb	5.77085		deDoc	10kb	4.90309
deDoc	10kb	4.95424		deDoc	10kb	5.25527		deDoc	10kb	5.30103		deDoc	10kb	5.4624		deDoc	10kb	5.65321		deDoc	10kb	5.14613
deDoc	10kb	5.11394		deDoc	10kb	5.23045		deDoc	10kb	5.04139		deDoc	10kb	6.21748		deDoc	10kb	5.4624		deDoc	10kb	5.20412
deDoc	10kb	4.69897		deDoc	10kb	5.53148		deDoc	10kb	5.20412		deDoc	10kb	5.27875		deDoc	10kb	5.23045		deDoc	10kb	5.11394
deDoc	10kb	4.69897		deDoc	10kb	4.69897		deDoc	10kb	5.17609		deDoc	10kb	5		deDoc	10kb	5.4624		deDoc	10kb	4.69897
deDoc	10kb	4.95424		deDoc	10kb	4.95424		deDoc	10kb	4.69897		deDoc	10kb	5.32222		deDoc	10kb	4.47712		deDoc	10kb	5.85733
deDoc	10kb	5.07918		deDoc	10kb	6.45637		deDoc	10kb	5.20412		deDoc	10kb	5.38021		deDoc	10kb	5.4624		deDoc	10kb	4.8451
deDoc	10kb	6.08636		deDoc	10kb	5.77085		deDoc	10kb	5.20412		deDoc	10kb	5.32222		deDoc	10kb	6.21219		deDoc	10kb	5.07918
deDoc	10kb	4.90309		deDoc	10kb	5.47712		deDoc	10kb	6.21748		deDoc	10kb	5.39794		deDoc	10kb	5.11394		deDoc	10kb	4.69897
deDoc	10kb	5.04139		deDoc	10kb	5.5563		deDoc	10kb	5.14613		deDoc	10kb	4.8451		deDoc	10kb	5.54407		deDoc	10kb	4.95424
deDoc	10kb	5.14613		deDoc	10kb	5.49136		deDoc	10kb	5.41497		deDoc	10kb	6.02938		deDoc	10kb	5.41497		deDoc	10kb	4.47712
deDoc	10kb	5.17609		deDoc	10kb	5.70757		deDoc	10kb	5.32222		deDoc	10kb	6.74586		deDoc	10kb	5.36173		deDoc	10kb	5.11394
deDoc	10kb	4.90309		deDoc	10kb	5.64345		deDoc	10kb	5.04139		deDoc	10kb	5.88081		deDoc	10kb	5.50515		deDoc	10kb	5.04139
deDoc	10kb	5.11394		deDoc	10kb	5.27875		deDoc	10kb	4.30103		deDoc	10kb	5.85733		deDoc	10kb	5.83885		deDoc	10kb	4.47712
deDoc	10kb	5.17609		deDoc	10kb	5.04139		deDoc	10kb	5.4624		deDoc	10kb	5.30103		deDoc	10kb	6.52244		deDoc	10kb	6.12385
deDoc	10kb	5.25527		deDoc	10kb	6.15229		deDoc	10kb	5.11394		deDoc	10kb	5.79239		deDoc	10kb	5.68124		deDoc	10kb	5.20412
deDoc	10kb	4.8451		deDoc	10kb	5.47712		deDoc	10kb	5.39794		deDoc	10kb	5.97313		deDoc	10kb	5.47712		deDoc	10kb	5.11394
deDoc	10kb	5.69897		deDoc	10kb	5.36173		deDoc	10kb	5.04139		deDoc	10kb	5.74819		deDoc	10kb	5.47712		deDoc	10kb	5.20412
deDoc	10kb	4.30103		deDoc	10kb	5.07918		deDoc	10kb	5.85126		deDoc	10kb	5.79934		deDoc	10kb	5.32222		deDoc	10kb	5.23045
deDoc	10kb	4.60206		deDoc	10kb	5.43136		deDoc	10kb	5.04139		deDoc	10kb	5.30103		deDoc	10kb	5.69897		deDoc	10kb	5.07918
deDoc	10kb	4.90309		deDoc	10kb	4.90309		deDoc	10kb	4.8451		deDoc	10kb	6.26245		deDoc	10kb	5.41497		deDoc	10kb	5.20412
deDoc	10kb	4.77815		deDoc	10kb	5.39794		deDoc	10kb	4.95424		deDoc	10kb	5.11394		deDoc	10kb	4.69897		deDoc	10kb	5.38021
deDoc	10kb	4.47712		deDoc	10kb	5.73239		deDoc	10kb	4.60206		deDoc	10kb	5.11394		deDoc	10kb	5.66276		deDoc	10kb	4.90309
deDoc	10kb	4.77815		deDoc	10kb	6.5092		deDoc	10kb	5.04139		deDoc	10kb	5.04139		deDoc	10kb	5.14613		deDoc	10kb	5.14613
deDoc	10kb	4.69897		deDoc	10kb	5.6721		deDoc	10kb	4.77815		deDoc	10kb	5.27875		deDoc	10kb	6.35025		deDoc	10kb	5.94939
deDoc	10kb	4		deDoc	10kb	5.65321		deDoc	10kb	4.69897		deDoc	10kb	5.14613		deDoc	10kb	5.51851		deDoc	10kb	4.77815
deDoc	10kb	4.60206		deDoc	10kb	5.64345		deDoc	10kb	5.34242		deDoc	10kb	5.27875		deDoc	10kb	5.51851		deDoc	10kb	5.04139
deDoc	10kb	5.88081		deDoc	10kb	5.61278		deDoc	10kb	6.51587		deDoc	10kb	5.17609		deDoc	10kb	5.32222		deDoc	10kb	5.04139
deDoc	10kb	5.20412		deDoc	10kb	5.716		deDoc	10kb	5.70757		deDoc	10kb	5.53148		deDoc	10kb	5.23045		deDoc	10kb	5.04139
deDoc	10kb	5.07918		deDoc	10kb	5.51851		deDoc	10kb	5.34242		deDoc	10kb	4		deDoc	10kb	5.4624		deDoc	10kb	4.69897
deDoc	10kb	4.90309		deDoc	10kb	4.90309		deDoc	10kb	5.07918		deDoc	10kb	5.14613		deDoc	10kb	5.44716		deDoc	10kb	4.90309
deDoc	10kb	5		deDoc	10kb	6.23045		deDoc	10kb	5.63347		deDoc	10kb	4.47712		deDoc	10kb	5.27875		deDoc	10kb	4.90309
deDoc	10kb	5.04139		deDoc	10kb	5.32222		deDoc	10kb	5.53148		deDoc	10kb	6.04532		deDoc	10kb	5.34242		deDoc	10kb	4.8451
deDoc	10kb	4.95424		deDoc	10kb	5.43136		deDoc	10kb	4.90309		deDoc	10kb	5.23045		deDoc	10kb	5.20412		deDoc	10kb	4.90309
deDoc	10kb	4.8451		deDoc	10kb	5.20412		deDoc	10kb	5.64345		deDoc	10kb	5.07918		deDoc	10kb	6.15534		deDoc	10kb	6.11394
deDoc	10kb	5.4624		deDoc	10kb	5.20412		deDoc	10kb	5.4624		deDoc	10kb	4.90309		deDoc	10kb	5.07918		deDoc	10kb	5.04139
deDoc	10kb	4.8451		deDoc	10kb	5.17609		deDoc	10kb	5.59106		deDoc	10kb	5.23045		deDoc	10kb	5.14613		deDoc	10kb	5
deDoc	10kb	4.47712		deDoc	10kb	5.25527		deDoc	10kb	5.14613		deDoc	10kb	5.07918		deDoc	10kb	5.04139		deDoc	10kb	5.20412
deDoc	10kb	4.60206		deDoc	10kb	5.17609		deDoc	10kb	5.32222		deDoc	10kb	5.14613		deDoc	10kb	5.25527		deDoc	10kb	4.8451
deDoc	10kb	4.60206		deDoc	10kb	5.39794		deDoc	10kb	6.11394		deDoc	10kb	5.30103		deDoc	10kb	5.14613		deDoc	10kb	5.25527
deDoc	10kb	5.07918		deDoc	10kb	5.17609		deDoc	10kb	5.07918		deDoc	10kb	4.90309		deDoc	10kb	5.27875		deDoc	10kb	4.77815
deDoc	10kb	6.20412		deDoc	10kb	6.73719		deDoc	10kb	5.07918		deDoc	10kb	6.87099		deDoc	10kb	5.14613		deDoc	10kb	5.25527
deDoc	10kb	5.14613		deDoc	10kb	5.38021		deDoc	10kb	5.36173		deDoc	10kb	5.87506		deDoc	10kb	5.23045		deDoc	10kb	4.8451
deDoc	10kb	4.90309		deDoc	10kb	5.07918		deDoc	10kb	4.95424		deDoc	10kb	5.8451		deDoc	10kb	#NUM!		deDoc	10kb	5.30103
deDoc	10kb	5		deDoc	10kb	5.23045		deDoc	10kb	5.27875		deDoc	10kb	6.04139		deDoc	10kb	4		deDoc	10kb	5.34242
deDoc	10kb	5.27875		deDoc	10kb	5.25527		deDoc	10kb	5.14613		deDoc	10kb	5.9345		deDoc	10kb	#NUM!		deDoc	10kb	6.14613
deDoc	10kb	5.11394		deDoc	10kb	4.95424		deDoc	10kb	5.11394		deDoc	10kb	5.75587		deDoc	10kb	5.76343		deDoc	10kb	5.32222
deDoc	10kb	5.20412		deDoc	10kb	4.95424		deDoc	10kb	5.44716		deDoc	10kb	5.89763		deDoc	10kb	6.24797		deDoc	10kb	4.8451
deDoc	10kb	4.95424		deDoc	10kb	5.20412		deDoc	10kb	6.23045		deDoc	10kb	6.04922		deDoc	10kb	5.25527		deDoc	10kb	5.11394
deDoc	10kb	5.11394		deDoc	10kb	5.83251		deDoc	10kb	5.47712		deDoc	10kb	5.04139		deDoc	10kb	5		deDoc	10kb	4.90309
deDoc	10kb	5.17609		deDoc	10kb	4.90309		deDoc	10kb	5.44716		deDoc	10kb	5.85733		deDoc	10kb	4.90309		deDoc	10kb	5.04139
deDoc	10kb	5.07918		deDoc	10kb	4.90309		deDoc	10kb	5.04139		deDoc	10kb	5.70757		deDoc	10kb	5.23045		deDoc	10kb	5.11394
deDoc	10kb	4.8451		deDoc	10kb	6.47857		deDoc	10kb	5.11394		deDoc	10kb	5.27875		deDoc	10kb	5.14613		deDoc	10kb	5.17609
deDoc	10kb	4.77815		deDoc	10kb	5.63347		deDoc	10kb	5.07918		deDoc	10kb	6.01284		deDoc	10kb	5.04139		deDoc	10kb	4.69897
deDoc	10kb	5.81954		deDoc	10kb	5.4624		deDoc	10kb	5.25527		deDoc	10kb	5		deDoc	10kb	5.43136		deDoc	10kb	5.20412
deDoc	10kb	5.04139		deDoc	10kb	5.04139		deDoc	10kb	5.36173		deDoc	10kb	5.04139		deDoc	10kb	4		deDoc	10kb	5.20412
deDoc	10kb	5		deDoc	10kb	4		deDoc	10kb	4.69897		deDoc	10kb	4.8451		deDoc	10kb	4.30103		deDoc	10kb	6.22011
deDoc	10kb	4.8451		deDoc	10kb	4.30103		deDoc	10kb	6.34044		deDoc	10kb	5.14613		deDoc	10kb	#NUM!		deDoc	10kb	5.14613
deDoc	10kb	4.69897		deDoc	10kb	5.57978		deDoc	10kb	5.30103		deDoc	10kb	5.07918		deDoc	10kb	4		deDoc	10kb	5.38021
deDoc	10kb	4.95424		deDoc	10kb	5		deDoc	10kb	4.90309		deDoc	10kb	5		deDoc	10kb	#NUM!		deDoc	10kb	5.39794
deDoc	10kb	5.07918		deDoc	10kb	5.5563		deDoc	10kb	5.41497		deDoc	10kb	5.11394		deDoc	10kb	5.716		deDoc	10kb	5
deDoc	10kb	4.90309		deDoc	10kb	5.51851		deDoc	10kb	5.27875		deDoc	10kb	5.74036		deDoc	10kb	5.44716		deDoc	10kb	5.47712
deDoc	10kb	5.90309		deDoc	10kb	4.90309		deDoc	10kb	5.47712		deDoc	10kb	6.54654		deDoc	10kb	5.69897		deDoc	10kb	5.14613
deDoc	10kb	5.07918		deDoc	10kb	5.44716		deDoc	10kb	5.04139		deDoc	10kb	5.49136		deDoc	10kb	5.75587		deDoc	10kb	5.17609
deDoc	10kb	5.04139		deDoc	10kb	4		deDoc	10kb	5.39794		deDoc	10kb	5.76343		deDoc	10kb	5.32222		deDoc	10kb	5
deDoc	10kb	4.77815		deDoc	10kb	5.60206		deDoc	10kb	5.49136		deDoc	10kb	5.57978		deDoc	10kb	5.57978		deDoc	10kb	5.11394
deDoc	10kb	4.95424		deDoc	10kb	6.23553		deDoc	10kb	5.54407		deDoc	10kb	5.54407		deDoc	10kb	5.59106		deDoc	10kb	6.233
deDoc	10kb	5.11394		deDoc	10kb	5.17609		deDoc	10kb	5.36173		deDoc	10kb	5.23045		deDoc	10kb	5.5682		deDoc	10kb	5.11394
deDoc	10kb	5.17609		deDoc	10kb	5.53148		deDoc	10kb	6.0569		deDoc	10kb	5.5682		deDoc	10kb	5.41497		deDoc	10kb	5.27875
deDoc	10kb	5		deDoc	10kb	5.41497		deDoc	10kb	5.07918		deDoc	10kb	5.61278		deDoc	10kb	5.89763		deDoc	10kb	5.14613
deDoc	10kb	5.6902		deDoc	10kb	5.34242		deDoc	10kb	5.20412		deDoc	10kb	5.50515		deDoc	10kb	5.20412		deDoc	10kb	5.14613
deDoc	10kb	4.77815		deDoc	10kb	5.47712		deDoc	10kb	5.20412		deDoc	10kb	5.79239		deDoc	10kb	6.39094		deDoc	10kb	5.25527
deDoc	10kb	4.69897		deDoc	10kb	5.34242		deDoc	10kb	4.95424		deDoc	10kb	6.67117		deDoc	10kb	5.47712		deDoc	10kb	5.44716
deDoc	10kb	4.77815		deDoc	10kb	6.74974		deDoc	10kb	5.23045		deDoc	10kb	5.60206		deDoc	10kb	4.60206		deDoc	10kb	5.27875
deDoc	10kb	4.95424		deDoc	10kb	5.96379		deDoc	10kb	5.17609		deDoc	10kb	5.716		deDoc	10kb	5.36173		deDoc	10kb	5.14613
deDoc	10kb	4.8451		deDoc	10kb	5.66276		deDoc	10kb	4.95424		deDoc	10kb	5.50515		deDoc	10kb	5.4624		deDoc	10kb	5
deDoc	10kb	4.77815		deDoc	10kb	5.66276		deDoc	10kb	5.99123		deDoc	10kb	5.77815		deDoc	10kb	5.23045		deDoc	10kb	4.95424
deDoc	10kb	6.04532		deDoc	10kb	5.88081		deDoc	10kb	5.17609		deDoc	10kb	5.88081		deDoc	10kb	5.14613		deDoc	10kb	6.25042
deDoc	10kb	4.90309		deDoc	10kb	5.6902		deDoc	10kb	5.14613		deDoc	10kb	5.83251		deDoc	10kb	5.17609		deDoc	10kb	5.17609
deDoc	10kb	5.14613		deDoc	10kb	5.14613		deDoc	10kb	4.8451		deDoc	10kb	5.85733		deDoc	10kb	5.34242		deDoc	10kb	5.11394
deDoc	10kb	4.8451		deDoc	10kb	5.94939		deDoc	10kb	5.04139		deDoc	10kb	5.41497		deDoc	10kb	5		deDoc	10kb	5.17609
deDoc	10kb	4.95424		deDoc	10kb	5.89209		deDoc	10kb	5.04139		deDoc	10kb	6.65801		deDoc	10kb	5.41497		deDoc	10kb	5.20412
deDoc	10kb	5.07918		deDoc	10kb	5.61278		deDoc	10kb	5.11394		deDoc	10kb	5.74036		deDoc	10kb	5.4624		deDoc	10kb	5.07918
deDoc	10kb	5		deDoc	10kb	5.11394		deDoc	10kb	5.04139		deDoc	10kb	5.5563		deDoc	10kb	5.36173		deDoc	10kb	5.14613
deDoc	10kb	4.95424		deDoc	10kb	6.20952		deDoc	10kb	5.07918		deDoc	10kb	5.30103		deDoc	10kb	6.02938		deDoc	10kb	5.30103
deDoc	10kb	4.95424		deDoc	10kb	5.14613		deDoc	10kb	5.86332		deDoc	10kb	5.79239		deDoc	10kb	5.04139		deDoc	10kb	5.11394
deDoc	10kb	4.8451		deDoc	10kb	5.17609		deDoc	10kb	4.30103		deDoc	10kb	5.25527		deDoc	10kb	4.77815		deDoc	10kb	5.11394
deDoc	10kb	5		deDoc	10kb	5.07918		deDoc	10kb	4.69897		deDoc	10kb	5.38021		deDoc	10kb	5.07918		deDoc	10kb	5.30103
deDoc	10kb	5.04139		deDoc	10kb	5.17609		deDoc	10kb	5.07918		deDoc	10kb	5.50515		deDoc	10kb	4.90309		deDoc	10kb	4.8451
deDoc	10kb	5.79239		deDoc	10kb	5.20412		deDoc	10kb	4.47712		deDoc	10kb	5.4624		deDoc	10kb	4.95424		deDoc	10kb	5.11394
deDoc	10kb	5		deDoc	10kb	5.27875		deDoc	10kb	5		deDoc	10kb	5.8451		deDoc	10kb	5.23045		deDoc	10kb	6.07918
deDoc	10kb	4.69897		deDoc	10kb	5.23045		deDoc	10kb	5.07918		deDoc	10kb	5.86332		deDoc	10kb	5.14613		deDoc	10kb	5.20412
deDoc	10kb	4.90309		deDoc	10kb	5.51851		deDoc	10kb	4.95424		deDoc	10kb	5.27875		deDoc	10kb	5.89209		deDoc	10kb	4.90309
deDoc	10kb	4.8451		deDoc	10kb	6.24797		deDoc	10kb	4.77815		deDoc	10kb	6.16435		deDoc	10kb	6.55023		deDoc	10kb	4.95424
deDoc	10kb	4.95424		deDoc	10kb	4.77815		deDoc	10kb	5.75587		deDoc	10kb	5.20412		deDoc	10kb	4.30103		deDoc	10kb	5.25527
deDoc	10kb	4.77815		deDoc	10kb	5.07918		deDoc	10kb	4.95424		deDoc	10kb	5.04139		deDoc	10kb	5.60206		deDoc	10kb	5.04139
deDoc	10kb	4.69897		deDoc	10kb	5.07918		deDoc	10kb	4.95424		deDoc	10kb	5.07918		deDoc	10kb	5.27875		deDoc	10kb	4.8451
deDoc	10kb	5.68124		deDoc	10kb	4.77815		deDoc	10kb	4.8451		deDoc	10kb	5.49136		deDoc	10kb	5.62325		deDoc	10kb	4.95424
deDoc	10kb	5		deDoc	10kb	5.23045		deDoc	10kb	4.77815		deDoc	10kb	4.90309		deDoc	10kb	5.5682		deDoc	10kb	5.32222
deDoc	10kb	4		deDoc	10kb	5.14613		deDoc	10kb	4.90309		deDoc	10kb	5.17609		deDoc	10kb	5.25527		deDoc	10kb	4.90309
deDoc	10kb	4.69897		deDoc	10kb	5.14613		deDoc	10kb	4.77815		deDoc	10kb	5.43136		deDoc	10kb	5.47712		deDoc	10kb	6.07918
deDoc	10kb	4.77815		deDoc	10kb	5.04139		deDoc	10kb	5		deDoc	10kb	5.07918		deDoc	10kb	5.63347		deDoc	10kb	5.20412
deDoc	10kb	4.95424		deDoc	10kb	5.04139		deDoc	10kb	5.86923		deDoc	10kb	5.99564		deDoc	10kb	5.5682		deDoc	10kb	4.69897
deDoc	10kb	4.77815		deDoc	10kb	5.6721		deDoc	10kb	5		deDoc	10kb	5.04139		deDoc	10kb	5.51851		deDoc	10kb	5.17609
deDoc	10kb	5.30103		deDoc	10kb	6.68395		deDoc	10kb	4.60206		deDoc	10kb	4.77815		deDoc	10kb	6.60206		deDoc	10kb	5.20412
deDoc	10kb	6.14301		deDoc	10kb	5.59106		deDoc	10kb	5		deDoc	10kb	5.30103		deDoc	10kb	5.53148		deDoc	10kb	4.69897
deDoc	10kb	5.07918		deDoc	10kb	5.68124		deDoc	10kb	4.77815		deDoc	10kb	4.69897		deDoc	10kb	5.57978		deDoc	10kb	5.25527
deDoc	10kb	5.25527		deDoc	10kb	5.83885		deDoc	10kb	4.77815		deDoc	10kb	5.23045		deDoc	10kb	5.64345		deDoc	10kb	5.07918
deDoc	10kb	5.07918		deDoc	10kb	5.69897		deDoc	10kb	5.04139		deDoc	10kb	4.60206		deDoc	10kb	5.53148		deDoc	10kb	5.07918
deDoc	10kb	4.95424		deDoc	10kb	5.90849		deDoc	10kb	4.95424		deDoc	10kb	4.90309		deDoc	10kb	5.20412		deDoc	10kb	4.60206
deDoc	10kb	5		deDoc	10kb	5.78533		deDoc	10kb	6.1038		deDoc	10kb	4.90309		deDoc	10kb	5.60206		deDoc	10kb	5.14613
deDoc	10kb	5.11394		deDoc	10kb	5.90849		deDoc	10kb	5.32222		deDoc	10kb	5.38021		deDoc	10kb	5.88081		deDoc	10kb	6.04139
deDoc	10kb	4.90309		deDoc	10kb	6.04532		deDoc	10kb	5.30103		deDoc	10kb	6.34242		deDoc	10kb	5.88649		deDoc	10kb	5.07918
deDoc	10kb	4.8451		deDoc	10kb	5.38021		deDoc	10kb	5.07918		deDoc	10kb	5.07918		deDoc	10kb	5.65321		deDoc	10kb	5
deDoc	10kb	4.60206		deDoc	10kb	5.32222		deDoc	10kb	5.11394		deDoc	10kb	5.27875		deDoc	10kb	6.51851		deDoc	10kb	5.11394
deDoc	10kb	5.20412		deDoc	10kb	4.77815		deDoc	10kb	5.14613		deDoc	10kb	5.34242		deDoc	10kb	5.14613		deDoc	10kb	5.14613
deDoc	10kb	5.20412		deDoc	10kb	5.25527		deDoc	10kb	5.17609		deDoc	10kb	5.36173		deDoc	10kb	5.68124		deDoc	10kb	4.90309
deDoc	10kb	6.22011		deDoc	10kb	5.30103		deDoc	10kb	5.14613		deDoc	10kb	5.27875		deDoc	10kb	5.65321		deDoc	10kb	5.17609
deDoc	10kb	5.14613		deDoc	10kb	5.20412		deDoc	10kb	5		deDoc	10kb	5.07918		deDoc	10kb	5.41497		deDoc	10kb	5
deDoc	10kb	5.36173		deDoc	10kb	5.11394		deDoc	10kb	4.8451		deDoc	10kb	5.07918		deDoc	10kb	5.32222		deDoc	10kb	4.77815
deDoc	10kb	5.39794		deDoc	10kb	6.86806		deDoc	10kb	6		deDoc	10kb	5.54407		deDoc	10kb	5.54407		deDoc	10kb	4.60206
deDoc	10kb	5		deDoc	10kb	6.0607		deDoc	10kb	5.11394		deDoc	10kb	4.95424		deDoc	10kb	5.36173		deDoc	10kb	5.8451
deDoc	10kb	4.47712		deDoc	10kb	6.04532		deDoc	10kb	5.17609		deDoc	10kb	5.27875		deDoc	10kb	5.30103		deDoc	10kb	5.04139
deDoc	10kb	4.95424		deDoc	10kb	5.91381		deDoc	10kb	4.95424		deDoc	10kb	5.59106		deDoc	10kb	5.39794		deDoc	10kb	4.69897
deDoc	10kb	5.23045		deDoc	10kb	5.97772		deDoc	10kb	5.04139		deDoc	10kb	6.54158		deDoc	10kb	5.25527		deDoc	10kb	4.77815
deDoc	10kb	5		deDoc	10kb	5.68124		deDoc	10kb	4.60206		deDoc	10kb	5.23045		deDoc	10kb	5.20412		deDoc	10kb	4.77815
deDoc	10kb	4.47712		deDoc	10kb	5.95424		deDoc	10kb	5.07918		deDoc	10kb	5.38021		deDoc	10kb	6.27875		deDoc	10kb	4.69897
deDoc	10kb	5.11394		deDoc	10kb	5.73239		deDoc	10kb	5.34242		deDoc	10kb	5.80618		deDoc	10kb	5.49136		deDoc	10kb	5.04139
deDoc	10kb	5.07918		deDoc	10kb	6.08636		deDoc	10kb	5.68124		deDoc	10kb	4.60206		deDoc	10kb	5.17609		deDoc	10kb	4.60206
deDoc	10kb	5.11394		deDoc	10kb	5		deDoc	10kb	6.80072		deDoc	10kb	5.81291		deDoc	10kb	5.38021		deDoc	10kb	5
deDoc	10kb	5.8451		deDoc	10kb	6.24797		deDoc	10kb	5.32222		deDoc	10kb	5.30103		deDoc	10kb	5.38021		deDoc	10kb	5
deDoc	10kb	4.77815		deDoc	10kb	5.50515		deDoc	10kb	5.86332		deDoc	10kb	5.62325		deDoc	10kb	5.25527		deDoc	10kb	6.17026
deDoc	10kb	4.47712		deDoc	10kb	5.38021		deDoc	10kb	5.62325		deDoc	10kb	5.11394		deDoc	10kb	5.36173		deDoc	10kb	5.20412
deDoc	10kb	4.77815		deDoc	10kb	5.44716		deDoc	10kb	5.5563		deDoc	10kb	5.70757		deDoc	10kb	5.50515		deDoc	10kb	5.27875
deDoc	10kb	4.90309		deDoc	10kb	4.95424		deDoc	10kb	5.87506		deDoc	10kb	5.43136		deDoc	10kb	5.17609		deDoc	10kb	5.23045
deDoc	10kb	4.77815		deDoc	10kb	5.34242		deDoc	10kb	5.30103		deDoc	10kb	6.38382		deDoc	10kb	6.16137		deDoc	10kb	5.04139
deDoc	10kb	4.8451		deDoc	10kb	5.49136		deDoc	10kb	5.47712		deDoc	10kb	5.50515		deDoc	10kb	5.39794		deDoc	10kb	4.90309
deDoc	10kb	4.77815		deDoc	10kb	5.14613		deDoc	10kb	5.59106		deDoc	10kb	5.11394		deDoc	10kb	5.23045		deDoc	10kb	5.11394
deDoc	10kb	4.8451		deDoc	10kb	5.86332		deDoc	10kb	5.72428		deDoc	10kb	5.36173		deDoc	10kb	5.50515		deDoc	10kb	5.25527
deDoc	10kb	5.38021		deDoc	10kb	6.6149		deDoc	10kb	5.62325		deDoc	10kb	5.51851		deDoc	10kb	4.8451		deDoc	10kb	5.04139
deDoc	10kb	6.36549		deDoc	10kb	5.74819		deDoc	10kb	5.57978		deDoc	10kb	5.32222		deDoc	10kb	5.17609		deDoc	10kb	5.11394
deDoc	10kb	5.41497		deDoc	10kb	5.11394		deDoc	10kb	5.61278		deDoc	10kb	5.17609		deDoc	10kb	5.44716		deDoc	10kb	4.30103
deDoc	10kb	5.34242		deDoc	10kb	5.65321		deDoc	10kb	5.78533		deDoc	10kb	5.43136		deDoc	10kb	5.20412		deDoc	10kb	5.32222
deDoc	10kb	5.14613		deDoc	10kb	5.77085		deDoc	10kb	5.34242		deDoc	10kb	5.63347		deDoc	10kb	6.50379		deDoc	10kb	6.04532
deDoc	10kb	5.32222		deDoc	10kb	5.14613		deDoc	10kb	6.26717		deDoc	10kb	5.98677		deDoc	10kb	5.76343		deDoc	10kb	5.20412
deDoc	10kb	5.47712		deDoc	10kb	6.02531		deDoc	10kb	4.47712		deDoc	10kb	6.7332		deDoc	10kb	5.51851		deDoc	10kb	5.07918
deDoc	10kb	5.23045		deDoc	10kb	5.59106		deDoc	10kb	5.36173		deDoc	10kb	5.89763		deDoc	10kb	5.66276		deDoc	10kb	5.25527
deDoc	10kb	5.39794		deDoc	10kb	5.17609		deDoc	10kb	5.38021		deDoc	10kb	5.81954		deDoc	10kb	5.34242		deDoc	10kb	5.14613
deDoc	10kb	4.69897		deDoc	10kb	6.04532		deDoc	10kb	5.20412		deDoc	10kb	5.82607		deDoc	10kb	5.66276		deDoc	10kb	5
deDoc	10kb	4.47712		deDoc	10kb	5.32222		deDoc	10kb	5.23045		deDoc	10kb	5.8451		deDoc	10kb	5.85126		deDoc	10kb	5.14613
deDoc	10kb	5.54407		deDoc	10kb	5.11394		deDoc	10kb	5.07918		deDoc	10kb	5.716		deDoc	10kb	5.30103		deDoc	10kb	4.95424
deDoc	10kb	4.90309		deDoc	10kb	5.11394		deDoc	10kb	5.30103		deDoc	10kb	5.63347		deDoc	10kb	4.60206		deDoc	10kb	6.04139
deDoc	10kb	5.88081		deDoc	10kb	5.30103		deDoc	10kb	5.14613		deDoc	10kb	5.77815		deDoc	10kb	6.42325		deDoc	10kb	5.20412
deDoc	10kb	4.95424		deDoc	10kb	5.27875		deDoc	10kb	5.38021		deDoc	10kb	5.4624		deDoc	10kb	5.51851		deDoc	10kb	5.14613
deDoc	10kb	4.90309		deDoc	10kb	4.60206		deDoc	10kb	5.11394		deDoc	10kb	6.31175		deDoc	10kb	5.23045		deDoc	10kb	5.27875
deDoc	10kb	5		deDoc	10kb	5.34242		deDoc	10kb	6.20412		deDoc	10kb	5.11394		deDoc	10kb	5.25527		deDoc	10kb	5.07918
deDoc	10kb	4.77815		deDoc	10kb	6.24551		deDoc	10kb	5		deDoc	10kb	5.38021		deDoc	10kb	5.53148		deDoc	10kb	5.07918
deDoc	10kb	5.11394		deDoc	10kb	5.62325		deDoc	10kb	5.17609		deDoc	10kb	5.4624		deDoc	10kb	5.54407		deDoc	10kb	5.04139
deDoc	10kb	5		deDoc	10kb	5.04139		deDoc	10kb	5.20412		deDoc	10kb	5.32222		deDoc	10kb	4.95424		deDoc	10kb	5
deDoc	10kb	4.69897		deDoc	10kb	5.14613		deDoc	10kb	5.11394		deDoc	10kb	5.04139		deDoc	10kb	5.25527		deDoc	10kb	4.60206
deDoc	10kb	4.95424		deDoc	10kb	5.32222		deDoc	10kb	4.77815		deDoc	10kb	5.41497		deDoc	10kb	5.66276		deDoc	10kb	6.07555
deDoc	10kb	5.97313		deDoc	10kb	5		deDoc	10kb	5.04139		deDoc	10kb	5.11394		deDoc	10kb	5.62325		deDoc	10kb	5.23045
deDoc	10kb	4.95424		deDoc	10kb	5.11394		deDoc	10kb	4.8451		deDoc	10kb	5.49136		deDoc	10kb	5.4624		deDoc	10kb	5.20412
deDoc	10kb	5.20412		deDoc	10kb	5.5563		deDoc	10kb	5		deDoc	10kb	5.6902		deDoc	10kb	6.50786		deDoc	10kb	4.8451
deDoc	10kb	5.11394		deDoc	10kb	4.60206		deDoc	10kb	4		deDoc	10kb	6.7356		deDoc	10kb	5.70757		deDoc	10kb	5
deDoc	10kb	4.77815		deDoc	10kb	5.68124		deDoc	10kb	5.07918		deDoc	10kb	5.79239		deDoc	10kb	5.4624		deDoc	10kb	4.95424
deDoc	10kb	5.04139		deDoc	10kb	5		deDoc	10kb	4.60206		deDoc	10kb	5.716		deDoc	10kb	5.49136		deDoc	10kb	5.04139
deDoc	10kb	5.07918		deDoc	10kb	4.60206		deDoc	10kb	5.9345		deDoc	10kb	5.6721		deDoc	10kb	5.5682		deDoc	10kb	4.60206
deDoc	10kb	5.04139		deDoc	10kb	4.95424		deDoc	10kb	5.17609		deDoc	10kb	5.74819		deDoc	10kb	5.4624		deDoc	10kb	5.07918
deDoc	10kb	5.14613		deDoc	10kb	4.77815		deDoc	10kb	4.47712		deDoc	10kb	5.65321		deDoc	10kb	5.60206		deDoc	10kb	5.20412
deDoc	10kb	6.0607		deDoc	10kb	5		deDoc	10kb	4.47712		deDoc	10kb	5.50515		deDoc	10kb	5.32222		deDoc	10kb	5
deDoc	10kb	5		deDoc	10kb	5.14613		deDoc	10kb	4.30103		deDoc	10kb	5.73239		deDoc	10kb	5.6721		deDoc	10kb	5.88081
deDoc	10kb	4.95424		deDoc	10kb	6.29226		deDoc	10kb	4.77815		deDoc	10kb	5.77085		deDoc	10kb	5.6721		deDoc	10kb	5.04139
deDoc	10kb	4.8451		deDoc	10kb	5.23045		deDoc	10kb	5.14613		deDoc	10kb	5.89763		deDoc	10kb	6.5977		deDoc	10kb	5.07918
deDoc	10kb	5.20412		deDoc	10kb	5.39794		deDoc	10kb	6.49554		deDoc	10kb	5.74819		deDoc	10kb	5.32222		deDoc	10kb	4.95424
deDoc	10kb	5.11394		deDoc	10kb	5.32222		deDoc	10kb	5.25527		deDoc	10kb	6.82347		deDoc	10kb	5.11394		deDoc	10kb	4.77815
deDoc	10kb	5		deDoc	10kb	5.44716		deDoc	10kb	5.07918		deDoc	10kb	5.4624		deDoc	10kb	5.34242		deDoc	10kb	4.90309
deDoc	10kb	5.07918		deDoc	10kb	5.41497		deDoc	10kb	5.23045		deDoc	10kb	6.01703		deDoc	10kb	5.25527		deDoc	10kb	4.47712
deDoc	10kb	4.90309		deDoc	10kb	5.27875		deDoc	10kb	5		deDoc	10kb	5.66276		deDoc	10kb	5.20412		deDoc	10kb	4.77815
deDoc	10kb	4.8451		deDoc	10kb	5.32222		deDoc	10kb	5.20412		deDoc	10kb	5.96379		deDoc	10kb	5.5682		deDoc	10kb	5.32222
deDoc	10kb	5.36173		deDoc	10kb	5.23045		deDoc	10kb	5.63347		deDoc	10kb	5.11394		deDoc	10kb	5.6721		deDoc	10kb	6.09691
deDoc	10kb	6.04532		deDoc	10kb	4.8451		deDoc	10kb	5.14613		deDoc	10kb	6.0086		deDoc	10kb	5.32222		deDoc	10kb	5.32222
deDoc	10kb	5		deDoc	10kb	6.08636		deDoc	10kb	5.43136		deDoc	10kb	5.11394		deDoc	10kb	5.57978		deDoc	10kb	4.8451
deDoc	10kb	4.69897		deDoc	10kb	5.30103		deDoc	10kb	5.34242		deDoc	10kb	6.03743		deDoc	10kb	5.39794		deDoc	10kb	5.04139
deDoc	10kb	5.04139		deDoc	10kb	5.14613		deDoc	10kb	5.17609		deDoc	10kb	5.23045		deDoc	10kb	5.90309		deDoc	10kb	4.90309
deDoc	10kb	4.8451		deDoc	10kb	5.07918		deDoc	10kb	5.43136		deDoc	10kb	5.87506		deDoc	10kb	5.27875		deDoc	10kb	5.07918
deDoc	10kb	5		deDoc	10kb	5.38021		deDoc	10kb	5.4624		deDoc	10kb	5.39794		deDoc	10kb	6.18469		deDoc	10kb	5.14613
deDoc	10kb	4.8451		deDoc	10kb	5.20412		deDoc	10kb	4.47712		deDoc	10kb	6.26717		deDoc	10kb	5.20412		deDoc	10kb	5.17609
deDoc	10kb	5.11394		deDoc	10kb	4.47712		deDoc	10kb	5.4624		deDoc	10kb	5.23045		deDoc	10kb	5.36173		deDoc	10kb	4.90309
deDoc	10kb	4.90309		deDoc	10kb	5.27875		deDoc	10kb	6.21484		deDoc	10kb	5.36173		deDoc	10kb	4.95424		deDoc	10kb	4.8451
deDoc	10kb	4.90309		deDoc	10kb	4.77815		deDoc	10kb	5.07918		deDoc	10kb	5.49136		deDoc	10kb	5.20412		deDoc	10kb	6.04922
deDoc	10kb	4.60206		deDoc	10kb	6.33646		deDoc	10kb	5.38021		deDoc	10kb	5.04139		deDoc	10kb	5.41497		deDoc	10kb	5.23045
deDoc	10kb	5.83251		deDoc	10kb	5.50515		deDoc	10kb	5.17609		deDoc	10kb	5.49136		deDoc	10kb	4.69897		deDoc	10kb	5.11394
deDoc	10kb	5		deDoc	10kb	5.20412		deDoc	10kb	5.07918		deDoc	10kb	5.20412		deDoc	10kb	5.39794		deDoc	10kb	5.17609
deDoc	10kb	4.77815		deDoc	10kb	5.25527		deDoc	10kb	5		deDoc	10kb	5.38021		deDoc	10kb	4.77815		deDoc	10kb	4.8451
deDoc	10kb	4.8451		deDoc	10kb	4.95424		deDoc	10kb	5.34242		deDoc	10kb	5.90309		deDoc	10kb	5.30103		deDoc	10kb	5.11394
deDoc	10kb	4.69897		deDoc	10kb	5.61278		deDoc	10kb	5.51851		deDoc	10kb	6.63448		deDoc	10kb	6.33646		deDoc	10kb	5.14613
deDoc	10kb	4.69897		deDoc	10kb	5.25527		deDoc	10kb	5.41497		deDoc	10kb	5.36173		deDoc	10kb	5.07918		deDoc	10kb	4.69897
deDoc	10kb	5.04139		deDoc	10kb	5.04139		deDoc	10kb	6.52244		deDoc	10kb	5.63347		deDoc	10kb	5.34242		deDoc	10kb	5.11394
deDoc	10kb	4.77815		deDoc	10kb	5.76343		deDoc	10kb	5.44716		deDoc	10kb	5.17609		deDoc	10kb	5.27875		deDoc	10kb	5
deDoc	10kb	4.77815		deDoc	10kb	5.44716		deDoc	10kb	5.41497		deDoc	10kb	5.79934		deDoc	10kb	5.20412		deDoc	10kb	6.24797
deDoc	10kb	5.04139		deDoc	10kb	6.47712		deDoc	10kb	5.49136		deDoc	10kb	5.5682		deDoc	10kb	5.27875		deDoc	10kb	5.07918
deDoc	10kb	6.233		deDoc	10kb	5.63347		deDoc	10kb	5.63347		deDoc	10kb	5.90849		deDoc	10kb	5.36173		deDoc	10kb	5.11394
deDoc	10kb	5.17609		deDoc	10kb	5.65321		deDoc	10kb	5.36173		deDoc	10kb	5.34242		deDoc	10kb	5.36173		deDoc	10kb	5.25527
deDoc	10kb	4.90309		deDoc	10kb	4.95424		deDoc	10kb	5.50515		deDoc	10kb	5.77085		deDoc	10kb	5.27875		deDoc	10kb	5.04139
deDoc	10kb	5.23045		deDoc	10kb	5.57978		deDoc	10kb	5.07918		deDoc	10kb	5.44716		deDoc	10kb	5.32222		deDoc	10kb	5.30103
deDoc	10kb	5.20412		deDoc	10kb	5.38021		deDoc	10kb	5.60206		deDoc	10kb	6.5092		deDoc	10kb	5.11394		deDoc	10kb	5.25527
deDoc	10kb	4.90309		deDoc	10kb	5.57978		deDoc	10kb	5.27875		deDoc	10kb	5.47712		deDoc	10kb	5.76343		deDoc	10kb	4.8451
deDoc	10kb	4.90309		deDoc	10kb	5.83251		deDoc	10kb	5.63347		deDoc	10kb	5.49136		deDoc	10kb	6.70586		deDoc	10kb	5.32222
deDoc	10kb	5.30103		deDoc	10kb	5.04139		deDoc	10kb	5.20412		deDoc	10kb	5.59106		deDoc	10kb	5.41497		deDoc	10kb	5.20412
deDoc	10kb	5		deDoc	10kb	5.85126		deDoc	10kb	6.3483		deDoc	10kb	5.62325		deDoc	10kb	5.39794		deDoc	10kb	5.32222
deDoc	10kb	5.17609		deDoc	10kb	5.17609		deDoc	10kb	5.32222		deDoc	10kb	5.32222		deDoc	10kb	5.53148		deDoc	10kb	5.04139
deDoc	10kb	4.95424		deDoc	10kb	5.11394		deDoc	10kb	5.27875		deDoc	10kb	5.74036		deDoc	10kb	5.65321		deDoc	10kb	6.13672
deDoc	10kb	4.60206		deDoc	10kb	5.17609		deDoc	10kb	5.04139		deDoc	10kb	5.73239		deDoc	10kb	5.74036		deDoc	10kb	5.04139
deDoc	10kb	5.25527		deDoc	10kb	4.60206		deDoc	10kb	5.43136		deDoc	10kb	5.17609		deDoc	10kb	5.6721		deDoc	10kb	5
deDoc	10kb	4.60206		deDoc	10kb	4.90309		deDoc	10kb	5.23045		deDoc	10kb	5.49136		deDoc	10kb	5.72428		deDoc	10kb	5.36173
deDoc	10kb	5.95424		deDoc	10kb	5.61278		deDoc	10kb	5.41497		deDoc	10kb	6.38382		deDoc	10kb	5.73239		deDoc	10kb	5.07918
deDoc	10kb	5.07918		deDoc	10kb	6.4609		deDoc	10kb	5.32222		deDoc	10kb	5.04139		deDoc	10kb	5.60206		deDoc	10kb	5.30103
deDoc	10kb	5.07918		deDoc	10kb	5.70757		deDoc	10kb	5.27875		deDoc	10kb	5.07918		deDoc	10kb	5.59106		deDoc	10kb	5.07918
deDoc	10kb	4.69897		deDoc	10kb	5.14613		deDoc	10kb	5.38021		deDoc	10kb	5.47712		deDoc	10kb	5.32222		deDoc	10kb	5.30103
deDoc	10kb	5.04139		deDoc	10kb	5.5563		deDoc	10kb	5.07918		deDoc	10kb	5.43136		deDoc	10kb	5.34242		deDoc	10kb	4.77815
deDoc	10kb	4.8451		deDoc	10kb	5.60206		deDoc	10kb	5.17609		deDoc	10kb	5.04139		deDoc	10kb	6.44404		deDoc	10kb	5.53148
deDoc	10kb	4.8451		deDoc	10kb	5.50515		deDoc	10kb	6.03743		deDoc	10kb	5.41497		deDoc	10kb	5.62325		deDoc	10kb	6.51851
deDoc	10kb	5		deDoc	10kb	5.4624		deDoc	10kb	5.04139		deDoc	10kb	5.4624		deDoc	10kb	5.27875		deDoc	10kb	5.60206
deDoc	10kb	5.14613		deDoc	10kb	5.59106		deDoc	10kb	5.17609		deDoc	10kb	5.20412		deDoc	10kb	5.49136		deDoc	10kb	4.95424
deDoc	10kb	4.95424		deDoc	10kb	5.36173		deDoc	10kb	5.07918		deDoc	10kb	5.60206		deDoc	10kb	5.4624		deDoc	10kb	5.61278
deDoc	10kb	5.99564		deDoc	10kb	6.0086		deDoc	10kb	5.20412		deDoc	10kb	5.66276		deDoc	10kb	5.49136		deDoc	10kb	5.38021
deDoc	10kb	5.20412		deDoc	10kb	5.04139		deDoc	10kb	5.20412		deDoc	10kb	6.58433		deDoc	10kb	5.41497		deDoc	10kb	5.32222
deDoc	10kb	4.90309		deDoc	10kb	5.04139		deDoc	10kb	5.25527		deDoc	10kb	5.25527		deDoc	10kb	5.14613		deDoc	10kb	5.14613
deDoc	10kb	4.69897		deDoc	10kb	4.95424		deDoc	10kb	4.69897		deDoc	10kb	5.5682		deDoc	10kb	5.53148		deDoc	10kb	5.62325
deDoc	10kb	4.90309		deDoc	10kb	5.07918		deDoc	10kb	5.716		deDoc	10kb	5.69897		deDoc	10kb	5.32222		deDoc	10kb	5.04139
deDoc	10kb	5		deDoc	10kb	5.27875		deDoc	10kb	4.95424		deDoc	10kb	5.25527		deDoc	10kb	5.8451		deDoc	10kb	5.61278
deDoc	10kb	5.04139		deDoc	10kb	5.04139		deDoc	10kb	4.60206		deDoc	10kb	5.74036		deDoc	10kb	6.60746		deDoc	10kb	5.36173
deDoc	10kb	5.11394		deDoc	10kb	5.57978		deDoc	10kb	4.69897		deDoc	10kb	5.43136		deDoc	10kb	5.25527		deDoc	10kb	5.25527
deDoc	10kb	5.04139		deDoc	10kb	6.55023		deDoc	10kb	4.77815		deDoc	10kb	5.5682		deDoc	10kb	5.32222		deDoc	10kb	4.90309
deDoc	10kb	5		deDoc	10kb	5.69897		deDoc	10kb	5.79239		deDoc	10kb	5.32222		deDoc	10kb	5.60206		deDoc	10kb	5.5682
deDoc	10kb	5.79239		deDoc	10kb	5.43136		deDoc	10kb	6.24797		deDoc	10kb	5.79239		deDoc	10kb	5.5563		deDoc	10kb	4.60206
deDoc	10kb	4.77815		deDoc	10kb	5.53148		deDoc	10kb	5.17609		deDoc	10kb	5.47712		deDoc	10kb	5.54407		deDoc	10kb	4.77815
deDoc	10kb	4.95424		deDoc	10kb	5.73239		deDoc	10kb	4.95424		deDoc	10kb	6.70586		deDoc	10kb	5.6721		deDoc	10kb	4.69897
deDoc	10kb	4.8451		deDoc	10kb	5.32222		deDoc	10kb	4.95424		deDoc	10kb	5.89209		deDoc	10kb	5.65321		deDoc	10kb	4.60206
deDoc	10kb	4.47712		deDoc	10kb	5.74036		deDoc	10kb	5.23045		deDoc	10kb	5.74819		deDoc	10kb	5.32222		deDoc	10kb	4.69897
deDoc	10kb	4.8451		deDoc	10kb	5.57978		deDoc	10kb	5.04139		deDoc	10kb	5.70757		deDoc	10kb	5.79934		deDoc	10kb	5.11394
deDoc	10kb	4.69897		deDoc	10kb	5.47712		deDoc	10kb	5.14613		deDoc	10kb	5.32222		deDoc	10kb	5.11394		deDoc	10kb	5.97772
deDoc	10kb	4.90309		deDoc	10kb	5.20412		deDoc	10kb	5.04139		deDoc	10kb	5.75587		deDoc	10kb	6.26717		deDoc	10kb	5.17609
deDoc	10kb	5		deDoc	10kb	6.13354		deDoc	10kb	5.07918		deDoc	10kb	5.94448		deDoc	10kb	5.4624		deDoc	10kb	5
deDoc	10kb	5.82607		deDoc	10kb	5.41497		deDoc	10kb	5.59106		deDoc	10kb	5.65321		deDoc	10kb	5.34242		deDoc	10kb	4.95424
deDoc	10kb	4.69897		deDoc	10kb	4.69897		deDoc	10kb	6.1271		deDoc	10kb	4.95424		deDoc	10kb	5.49136		deDoc	10kb	4.95424
deDoc	10kb	4.90309		deDoc	10kb	5.32222		deDoc	10kb	5.30103		deDoc	10kb	5.75587		deDoc	10kb	5.20412		deDoc	10kb	5.11394
deDoc	10kb	4.77815		deDoc	10kb	5.11394		deDoc	10kb	4.8451		deDoc	10kb	5.54407		deDoc	10kb	5.43136		deDoc	10kb	4.77815
deDoc	10kb	4.60206		deDoc	10kb	5.23045		deDoc	10kb	5.07918		deDoc	10kb	6.59329		deDoc	10kb	5.17609		deDoc	10kb	5.07918
deDoc	10kb	4.8451		deDoc	10kb	4.95424		deDoc	10kb	5		deDoc	10kb	5.38021		deDoc	10kb	5.38021		deDoc	10kb	5.32222
deDoc	10kb	4.77815		deDoc	10kb	5.34242		deDoc	10kb	5.04139		deDoc	10kb	5.4624		deDoc	10kb	5.17609		deDoc	10kb	6.27646
deDoc	10kb	5		deDoc	10kb	5.88649		deDoc	10kb	5.20412		deDoc	10kb	5.59106		deDoc	10kb	6.22011		deDoc	10kb	4.69897
deDoc	10kb	4.47712		deDoc	10kb	6.78958		deDoc	10kb	4.8451		deDoc	10kb	5.23045		deDoc	10kb	5.44716		deDoc	10kb	5.04139
deDoc	10kb	5.04139		deDoc	10kb	5.99123		deDoc	10kb	5		deDoc	10kb	5.49136		deDoc	10kb	5.41497		deDoc	10kb	5.23045
deDoc	10kb	5.85126		deDoc	10kb	6.01703		deDoc	10kb	6.3032		deDoc	10kb	4.95424		deDoc	10kb	5.32222		deDoc	10kb	5
deDoc	10kb	5		deDoc	10kb	5.62325		deDoc	10kb	5.5563		deDoc	10kb	5.39794		deDoc	10kb	5.54407		deDoc	10kb	5.30103
deDoc	10kb	4.8451		deDoc	10kb	5.60206		deDoc	10kb	4.95424		deDoc	10kb	5.23045		deDoc	10kb	4.60206		deDoc	10kb	5.14613
deDoc	10kb	4.8451		deDoc	10kb	5.94939		deDoc	10kb	5.49136		deDoc	10kb	5.66276		deDoc	10kb	5.34242		deDoc	10kb	5.11394
deDoc	10kb	4.95424		deDoc	10kb	5.69897		deDoc	10kb	5.41497		deDoc	10kb	5.36173		deDoc	10kb	5.78533		deDoc	10kb	5.27875
deDoc	10kb	4.47712		deDoc	10kb	5.94939		deDoc	10kb	4.95424		deDoc	10kb	5.49136		deDoc	10kb	6.4216		deDoc	10kb	5.14613
deDoc	10kb	4.69897		deDoc	10kb	5.27875		deDoc	10kb	5.20412		deDoc	10kb	5.68124		deDoc	10kb	5.39794		deDoc	10kb	4.60206
deDoc	10kb	5.07918		deDoc	10kb	5.72428		deDoc	10kb	5.49136		deDoc	10kb	4.69897		deDoc	10kb	5.51851		deDoc	10kb	5.9345
deDoc	10kb	4.60206		deDoc	10kb	6.66652		deDoc	10kb	5.39794		deDoc	10kb	5.44716		deDoc	10kb	5.49136		deDoc	10kb	4.60206
deDoc	10kb	6.1271		deDoc	10kb	5.82607		deDoc	10kb	4.90309		deDoc	10kb	6.32634		deDoc	10kb	5.32222		deDoc	10kb	4.77815
deDoc	10kb	5.32222		deDoc	10kb	5.11394		deDoc	10kb	6.14922		deDoc	10kb	5.27875		deDoc	10kb	5.4624		deDoc	10kb	4.60206
deDoc	10kb	5.30103		deDoc	10kb	5.87506		deDoc	10kb	5.44716		deDoc	10kb	5.47712		deDoc	10kb	5.34242		deDoc	10kb	4.69897
deDoc	10kb	5.27875		deDoc	10kb	5.97313		deDoc	10kb	5.39794		deDoc	10kb	4.8451		deDoc	10kb	5.54407		deDoc	10kb	6.32015
deDoc	10kb	4.95424		deDoc	10kb	5.6902		deDoc	10kb	5.36173		deDoc	10kb	5.43136		deDoc	10kb	5.80618		deDoc	10kb	5.14613
deDoc	10kb	5.04139		deDoc	10kb	5.64345		deDoc	10kb	5.44716		deDoc	10kb	5.41497		deDoc	10kb	6.5092		deDoc	10kb	5.32222
deDoc	10kb	5.17609		deDoc	10kb	5.79239		deDoc	10kb	5.38021		deDoc	10kb	5.39794		deDoc	10kb	5.34242		deDoc	10kb	4.90309
deDoc	10kb	5.14613		deDoc	10kb	5.25527		deDoc	10kb	4.30103		deDoc	10kb	5.23045		deDoc	10kb	5.63347		deDoc	10kb	5.04139
deDoc	10kb	5.11394		deDoc	10kb	6.25042		deDoc	10kb	6.2878		deDoc	10kb	5.20412		deDoc	10kb	5.57978		deDoc	10kb	5.41497
deDoc	10kb	4.60206		deDoc	10kb	5.17609		deDoc	10kb	5.43136		deDoc	10kb	4.90309		deDoc	10kb	5.49136		deDoc	10kb	4.30103
deDoc	10kb	6.02938		deDoc	10kb	5.39794		deDoc	10kb	5.25527		deDoc	10kb	5.61278		deDoc	10kb	5.4624		deDoc	10kb	4.90309
deDoc	10kb	5.20412		deDoc	10kb	5.38021		deDoc	10kb	4.8451		deDoc	10kb	4.69897		deDoc	10kb	5.6721		deDoc	10kb	5.61278
deDoc	10kb	5.11394		deDoc	10kb	5.23045		deDoc	10kb	5.25527		deDoc	10kb	4.95424		deDoc	10kb	5.62325		deDoc	10kb	5.27875
deDoc	10kb	4.90309		deDoc	10kb	5.49136		deDoc	10kb	5.39794		deDoc	10kb	4.69897		deDoc	10kb	5.49136		deDoc	10kb	5.20412
deDoc	10kb	5.20412		deDoc	10kb	5.23045		deDoc	10kb	4.90309		deDoc	10kb	4.69897		deDoc	10kb	6.49554		deDoc	10kb	5.27875
deDoc	10kb	4.95424		deDoc	10kb	5.38021		deDoc	10kb	5.14613		deDoc	10kb	4.60206		deDoc	10kb	5.36173		deDoc	10kb	4.90309
deDoc	10kb	4.30103		deDoc	10kb	5.20412		deDoc	10kb	4.8451		deDoc	10kb	5.63347		deDoc	10kb	5.77815		deDoc	10kb	4.95424
deDoc	10kb	5.07918		deDoc	10kb	6.22011		deDoc	10kb	5.38021		deDoc	10kb	6.59988		deDoc	10kb	5.36173		deDoc	10kb	6.01284
deDoc	10kb	4.69897		deDoc	10kb	5.43136		deDoc	10kb	5.53148		deDoc	10kb	5.74036		deDoc	10kb	5.63347		deDoc	10kb	5
deDoc	10kb	5.11394		deDoc	10kb	5.38021		deDoc	10kb	5.4624		deDoc	10kb	5.6721		deDoc	10kb	5.76343		deDoc	10kb	4.90309
deDoc	10kb	5.07918		deDoc	10kb	4.60206		deDoc	10kb	6.38739		deDoc	10kb	5.47712		deDoc	10kb	5.66276		deDoc	10kb	4.60206
deDoc	10kb	6.22272		deDoc	10kb	5.27875		deDoc	10kb	5.27875		deDoc	10kb	5.4624		deDoc	10kb	5.34242		deDoc	10kb	4.8451
deDoc	10kb	5.07918		deDoc	10kb	5.61278		deDoc	10kb	4.69897		deDoc	10kb	5.6721		deDoc	10kb	5.47712		deDoc	10kb	4.8451
deDoc	10kb	5.20412		deDoc	10kb	5.30103		deDoc	10kb	5.34242		deDoc	10kb	5.6902		deDoc	10kb	6.26951		deDoc	10kb	5.04139
deDoc	10kb	5.04139		deDoc	10kb	5.51851		deDoc	10kb	5.38021		deDoc	10kb	5.20412		deDoc	10kb	4.69897		deDoc	10kb	5
deDoc	10kb	5.07918		deDoc	10kb	6.55267		deDoc	10kb	5.41497		deDoc	10kb	5.63347		deDoc	10kb	5.64345		deDoc	10kb	4.8451
deDoc	10kb	5.27875		deDoc	10kb	5.76343		deDoc	10kb	5.44716		deDoc	10kb	5.47712		deDoc	10kb	5.36173		deDoc	10kb	4.47712
deDoc	10kb	5.20412		deDoc	10kb	4.77815		deDoc	10kb	4		deDoc	100kb	6.17609		deDoc	10kb	5.30103		deDoc	10kb	5.17609
deDoc	10kb	5.20412		deDoc	10kb	5.86923		deDoc	10kb	5.14613		deDoc	100kb	5.60206		deDoc	10kb	5.36173		deDoc	10kb	6.20683
deDoc	10kb	5.23045		deDoc	10kb	5.74036		deDoc	10kb	5.62325		deDoc	100kb	5.47712		deDoc	10kb	5.07918		deDoc	10kb	5.14613
deDoc	10kb	5.20412		deDoc	10kb	5.59106		deDoc	10kb	5.38021		deDoc	100kb	5.47712		deDoc	10kb	5.25527		deDoc	10kb	5.04139
deDoc	10kb	5		deDoc	10kb	5.27875		deDoc	10kb	5.79239		deDoc	100kb	5.90309		deDoc	10kb	5.27875		deDoc	10kb	5.39794
deDoc	10kb	5.07918		deDoc	10kb	5.5682		deDoc	10kb	6.62634		deDoc	100kb	6.4624		deDoc	10kb	5.94939		deDoc	10kb	5.14613
deDoc	10kb	6.16435		deDoc	10kb	5.44716		deDoc	10kb	5.5682		deDoc	100kb	5.47712		deDoc	10kb	5.23045		deDoc	10kb	5.25527
deDoc	10kb	4.77815		deDoc	10kb	5.57978		deDoc	10kb	5.43136		deDoc	100kb	5.47712		deDoc	10kb	5.34242		deDoc	10kb	4.69897
deDoc	10kb	5.14613		deDoc	10kb	6.54407		deDoc	10kb	4.90309		deDoc	100kb	5.69897		deDoc	10kb	5.25527		deDoc	10kb	5.32222
deDoc	10kb	5		deDoc	10kb	5.53148		deDoc	10kb	5.39794		deDoc	100kb	5.77815		deDoc	10kb	4.95424		deDoc	10kb	5.11394
deDoc	10kb	5.25527		deDoc	10kb	5.30103		deDoc	10kb	5.65321		deDoc	100kb	5.69897		deDoc	10kb	5.72428		deDoc	10kb	5.20412
deDoc	10kb	4.69897		deDoc	10kb	5.77815		deDoc	10kb	5.39794		deDoc	100kb	6.36173		deDoc	10kb	6.7185		deDoc	10kb	5.44716
deDoc	10kb	4.8451		deDoc	10kb	5.43136		deDoc	10kb	5.11394		deDoc	100kb	5.69897		deDoc	10kb	5.81291		deDoc	10kb	6.52763
deDoc	10kb	5.04139		deDoc	10kb	5.69897		deDoc	10kb	5.69897		deDoc	100kb	5		deDoc	10kb	5.66276		deDoc	10kb	5.66276
deDoc	10kb	5.14613		deDoc	10kb	5.62325		deDoc	10kb	5.76343		deDoc	100kb	5.60206		deDoc	10kb	5.38021		deDoc	10kb	5.17609
deDoc	10kb	5		deDoc	10kb	5.85733		deDoc	10kb	5.5563		deDoc	100kb	5.60206		deDoc	10kb	5.50515		deDoc	10kb	5.44716
deDoc	10kb	5.36173		deDoc	10kb	5.27875		deDoc	10kb	5.41497		deDoc	100kb	5.47712		deDoc	10kb	5.32222		deDoc	10kb	5
deDoc	10kb	4		deDoc	10kb	6.54654		deDoc	10kb	5.51851		deDoc	100kb	6.14613		deDoc	10kb	5.73239		deDoc	10kb	5.57978
deDoc	10kb	5.49136		deDoc	10kb	5.53148		deDoc	10kb	6.23045		deDoc	100kb	5.30103		deDoc	10kb	4.69897		deDoc	10kb	5.43136
deDoc	10kb	6.52114		deDoc	10kb	5.14613		deDoc	10kb	5.11394		deDoc	100kb	5.47712		deDoc	10kb	5.47712		deDoc	10kb	5.41497
deDoc	10kb	5.27875		deDoc	10kb	5.73239		deDoc	10kb	5.39794		deDoc	100kb	5.47712		deDoc	10kb	5.5682		deDoc	10kb	5.50515
deDoc	10kb	5.23045		deDoc	10kb	5.6721		deDoc	10kb	5.25527		deDoc	100kb	5.69897		deDoc	10kb	5.68124		deDoc	10kb	5.38021
deDoc	10kb	5.23045		deDoc	10kb	5.11394		deDoc	10kb	4.60206		deDoc	100kb	6.44716		deDoc	10kb	5.5682		deDoc	10kb	5.72428
deDoc	10kb	5.47712		deDoc	10kb	5.57978		deDoc	10kb	5.27875		deDoc	100kb	5.77815		deDoc	10kb	5.68124		deDoc	10kb	4.95424
deDoc	10kb	5.23045		deDoc	10kb	5.69897		deDoc	10kb	5.27875		deDoc	100kb	5.69897		deDoc	10kb	5.51851		deDoc	10kb	6.34635
deDoc	10kb	5.53148		deDoc	10kb	5.39794		deDoc	10kb	5		deDoc	100kb	5.60206		deDoc	10kb	6.59329		deDoc	10kb	4.60206
deDoc	10kb	5.27875		deDoc	10kb	5.6902		deDoc	10kb	5.32222		deDoc	100kb	5.60206		deDoc	10kb	5.75587		deDoc	10kb	5.32222
deDoc	10kb	5.54407		deDoc	10kb	4.60206		deDoc	10kb	4.69897		deDoc	100kb	5.95424		deDoc	10kb	#NUM!		deDoc	10kb	5.32222
deDoc	10kb	5.23045		deDoc	10kb	6.08279		deDoc	10kb	6.15534		deDoc	100kb	6.716		deDoc	10kb	5.77085		deDoc	10kb	5.59106
deDoc	10kb	5.17609		deDoc	10kb	5.25527		deDoc	10kb	5.25527		deDoc	100kb	5.90309		deDoc	10kb	5.77815		deDoc	10kb	4.47712
deDoc	10kb	5.41497		deDoc	10kb	5.34242		deDoc	10kb	5.23045		deDoc	100kb	6.04139		deDoc	10kb	5.39794		deDoc	10kb	5.23045
deDoc	10kb	5.23045		deDoc	10kb	5.14613		deDoc	10kb	5.23045		deDoc	100kb	5.69897		deDoc	10kb	5.74819		deDoc	10kb	5.32222
deDoc	10kb	5.38021		deDoc	10kb	5.34242		deDoc	10kb	4.77815		deDoc	100kb	5.95424		deDoc	10kb	5.69897		deDoc	10kb	5.25527
deDoc	10kb	4.95424		deDoc	10kb	5.14613		deDoc	10kb	5.04139		deDoc	100kb	5.69897		deDoc	10kb	4.69897		deDoc	10kb	5.20412
deDoc	10kb	5.69897		deDoc	10kb	5.11394		deDoc	10kb	4.8451		deDoc	100kb	5.95424		deDoc	10kb	5.74819		deDoc	10kb	5.04139
deDoc	10kb	4.47712		deDoc	10kb	4		deDoc	10kb	5.14613		deDoc	100kb	6.72428		deDoc	10kb	6.46835		deDoc	10kb	5.17609
deDoc	10kb	4.77815		deDoc	10kb	5.65321		deDoc	10kb	5.34242		deDoc	100kb	5.77815		deDoc	10kb	5.4624		deDoc	10kb	5.17609
deDoc	10kb	4.69897		deDoc	10kb	4.77815		deDoc	10kb	5.23045		deDoc	100kb	6.07918		deDoc	10kb	5.41497		deDoc	10kb	5.17609
deDoc	10kb	4.60206		deDoc	10kb	4.69897		deDoc	10kb	5.51851		deDoc	100kb	5.95424		deDoc	10kb	#NUM!		deDoc	10kb	6.03743
deDoc	10kb	4.69897		deDoc	10kb	4.69897		deDoc	10kb	6.4216		deDoc	100kb	5.69897		deDoc	10kb	4		deDoc	10kb	5.04139
deDoc	10kb	4.69897		deDoc	10kb	4.95424		deDoc	10kb	5.43136		deDoc	100kb	5.8451		deDoc	10kb	5.50515		deDoc	10kb	5.17609
deDoc	10kb	4.77815		deDoc	10kb	4.60206		deDoc	10kb	5.60206		deDoc	100kb	5.60206		deDoc	10kb	5.68124		deDoc	10kb	5.07918
deDoc	10kb	5.20412		deDoc	10kb	5.82607		deDoc	10kb	5.17609		deDoc	100kb	6.49136		deDoc	10kb	5.53148		deDoc	10kb	5.27875
deDoc	10kb	5.92942		deDoc	10kb	6.63448		deDoc	10kb	5.32222		deDoc	100kb	5.60206		deDoc	10kb	4.47712		deDoc	10kb	5.11394
deDoc	10kb	4.69897		deDoc	10kb	5.5682		deDoc	10kb	5.53148		deDoc	100kb	5.60206		deDoc	10kb	6.46982		deDoc	10kb	5.25527
deDoc	10kb	4.90309		deDoc	10kb	5.32222		deDoc	10kb	5.30103		deDoc	100kb	5.77815		deDoc	10kb	5.85126		deDoc	10kb	4.69897
deDoc	10kb	4.69897		deDoc	10kb	5.72428		deDoc	10kb	5.43136		deDoc	100kb	5.60206		deDoc	10kb	5.49136		deDoc	10kb	5.716
deDoc	10kb	4.95424		deDoc	10kb	5.81291		deDoc	10kb	5.27875		deDoc	100kb	5.60206		deDoc	10kb	5.44716		deDoc	10kb	4.90309
deDoc	10kb	4.95424		deDoc	10kb	5.51851		deDoc	10kb	5.27875		deDoc	100kb	5.69897		deDoc	10kb	5.44716		deDoc	10kb	4.69897
deDoc	10kb	5		deDoc	10kb	5.6721		deDoc	10kb	5.20412		deDoc	100kb	6.47712		deDoc	10kb	5.6721		deDoc	10kb	4.8451
deDoc	10kb	5.04139		deDoc	10kb	5.81954		deDoc	10kb	6.13033		deDoc	100kb	5.60206		deDoc	10kb	5.68124		deDoc	10kb	4.60206
deDoc	10kb	4.47712		deDoc	10kb	5.53148		deDoc	10kb	5.39794		deDoc	100kb	5.30103		deDoc	10kb	5.50515		deDoc	10kb	6.22011
deDoc	10kb	4.95424		deDoc	10kb	5.04139		deDoc	10kb	4.8451		deDoc	100kb	5.60206		deDoc	10kb	5.04139		deDoc	10kb	4
deDoc	10kb	6.7574		deDoc	10kb	5.57978		deDoc	10kb	5.20412		deDoc	100kb	5.90309		deDoc	10kb	5.79239		deDoc	10kb	5.07918
deDoc	10kb	5.04139		deDoc	10kb	4.8451		deDoc	10kb	5.07918		deDoc	100kb	5.30103		deDoc	10kb	5.17609		deDoc	10kb	4.95424
deDoc	10kb	4		deDoc	10kb	5		deDoc	10kb	5		deDoc	100kb	5.60206		deDoc	10kb	4.95424		deDoc	10kb	5.07918
deDoc	10kb	5.07918		deDoc	10kb	4.8451		deDoc	10kb	5.23045		deDoc	100kb	6.43136		deDoc	10kb	5		deDoc	10kb	5.04139
deDoc	10kb	5		deDoc	10kb	5.17609		deDoc	10kb	4.8451		deDoc	100kb	5.69897		deDoc	10kb	5.11394		deDoc	10kb	4.69897
deDoc	10kb	5.04139		deDoc	10kb	6.25285		deDoc	10kb	5.23045		deDoc	100kb	5.69897		deDoc	100kb	6.65321		deDoc	10kb	5.04139
deDoc	10kb	4		deDoc	10kb	5.20412		deDoc	10kb	4.95424		deDoc	100kb	5.69897		deDoc	100kb	5.8451		deDoc	10kb	5.04139
deDoc	10kb	4.69897		deDoc	10kb	5.38021		deDoc	10kb	5.72428		deDoc	100kb	5.60206		deDoc	100kb	5.8451		deDoc	10kb	4.69897
deDoc	10kb	5.11394		deDoc	10kb	4.90309		deDoc	10kb	4.8451		deDoc	100kb	5.69897		deDoc	100kb	5.60206		deDoc	10kb	4.90309
deDoc	10kb	4.95424		deDoc	10kb	5.39794		deDoc	10kb	4.77815		deDoc	100kb	6.27875		deDoc	100kb	6.20412		deDoc	10kb	4
deDoc	10kb	5.30103		deDoc	10kb	5.17609		deDoc	10kb	4.69897		deDoc	100kb	5.47712		deDoc	100kb	5.69897		deDoc	10kb	4
deDoc	10kb	4.77815		deDoc	10kb	5.49136		deDoc	10kb	4.69897		deDoc	100kb	5.30103		deDoc	100kb	6.36173		deDoc	10kb	4.47712
deDoc	10kb	5.07918		deDoc	10kb	5.25527		deDoc	10kb	4.8451		deDoc	100kb	5.30103		deDoc	100kb	5.69897		deDoc	10kb	4
deDoc	10kb	4		deDoc	10kb	6.32428		deDoc	10kb	4.90309		deDoc	100kb	5.47712		deDoc	100kb	5.77815		deDoc	10kb	4.60206
deDoc	10kb	4.90309		deDoc	10kb	5.23045		deDoc	10kb	5.30103		deDoc	100kb	5.8451		deDoc	100kb	5.60206		deDoc	10kb	5.41497
deDoc	10kb	4		deDoc	10kb	5.23045		deDoc	10kb	6.0086		deDoc	100kb	6.74036		deDoc	100kb	5.69897		deDoc	10kb	4
deDoc	10kb	5.60206		deDoc	10kb	5.11394		deDoc	10kb	5.20412		deDoc	100kb	5.8451		deDoc	100kb	6.63347		deDoc	10kb	4.8451
deDoc	10kb	5.04139		deDoc	10kb	5.50515		deDoc	10kb	4.95424		deDoc	100kb	5.90309		deDoc	100kb	5.8451		deDoc	10kb	4.77815
deDoc	10kb	6.49136		deDoc	10kb	5.44716		deDoc	10kb	5.14613		deDoc	100kb	5.8451		deDoc	100kb	6		deDoc	10kb	5.07918
deDoc	10kb	5.25527		deDoc	10kb	4.8451		deDoc	10kb	5.04139		deDoc	100kb	5.77815		deDoc	100kb	5.90309		deDoc	10kb	5.95424
deDoc	10kb	4		deDoc	10kb	5.47712		deDoc	10kb	5.07918		deDoc	100kb	5.77815		deDoc	100kb	5.95424		deDoc	10kb	4.90309
deDoc	10kb	4.8451		deDoc	10kb	5.39794		deDoc	10kb	4.8451		deDoc	100kb	5.90309		deDoc	100kb	6		deDoc	10kb	4.95424
deDoc	10kb	5.23045		deDoc	10kb	4.95424		deDoc	10kb	4.77815		deDoc	100kb	5		deDoc	100kb	6.91908		deDoc	10kb	5.07918
deDoc	10kb	5		deDoc	10kb	4.69897		deDoc	10kb	5.14613		deDoc	100kb	6.14613		deDoc	100kb	5.8451		deDoc	10kb	4.90309
deDoc	10kb	4.30103		deDoc	10kb	5.53148		deDoc	10kb	5.89209		deDoc	100kb	5.47712		deDoc	100kb	6.11394		deDoc	10kb	5.04139
deDoc	10kb	5.73239		deDoc	10kb	6.29667		deDoc	10kb	4.30103		deDoc	100kb	5		deDoc	100kb	6.11394		deDoc	10kb	5.20412
deDoc	10kb	5.20412		deDoc	10kb	5.53148		deDoc	10kb	4.95424		deDoc	100kb	5.30103		deDoc	100kb	5.69897		deDoc	10kb	4.8451
deDoc	10kb	5.07918		deDoc	10kb	5.23045		deDoc	10kb	5.20412		deDoc	100kb	5.47712		deDoc	100kb	5.95424		deDoc	10kb	5.34242
deDoc	10kb	5.38021		deDoc	10kb	5.14613		deDoc	10kb	4.90309		deDoc	100kb	5.77815		deDoc	100kb	6.04139		deDoc	10kb	6.32634
deDoc	10kb	5.20412		deDoc	10kb	5.23045		deDoc	10kb	4.69897		deDoc	100kb	6.5563		deDoc	100kb	5.90309		deDoc	10kb	5.38021
deDoc	10kb	5.11394		deDoc	10kb	5.17609		deDoc	10kb	5		deDoc	100kb	5.95424		deDoc	100kb	5.47712		deDoc	10kb	4.90309
deDoc	10kb	5.32222		deDoc	10kb	5.49136		deDoc	10kb	4.77815		deDoc	100kb	5.90309		deDoc	100kb	5.90309		deDoc	10kb	5.50515
deDoc	10kb	5.04139		deDoc	10kb	5.27875		deDoc	10kb	5.34242		deDoc	100kb	5.69897		deDoc	100kb	5		deDoc	10kb	5.41497
deDoc	10kb	5.23045		deDoc	10kb	5.11394		deDoc	10kb	6.07918		deDoc	100kb	5.60206		deDoc	100kb	5.30103		deDoc	10kb	4.95424
deDoc	10kb	4.47712		deDoc	10kb	6.42325		deDoc	10kb	4.95424		deDoc	100kb	5.69897		deDoc	100kb	6.11394		deDoc	10kb	5.11394
deDoc	10kb	5.11394		deDoc	10kb	5.65321		deDoc	10kb	4.95424		deDoc	100kb	6.27875		deDoc	100kb	6.65321		deDoc	10kb	5.30103
deDoc	10kb	6.12057		deDoc	10kb	5.27875		deDoc	10kb	4.60206		deDoc	100kb	5.69897		deDoc	100kb	5.60206		deDoc	10kb	5.17609
deDoc	10kb	4.90309		deDoc	10kb	5.30103		deDoc	10kb	5.11394		deDoc	100kb	5.8451		deDoc	100kb	5.69897		deDoc	10kb	5.36173
deDoc	10kb	4.8451		deDoc	10kb	5.20412		deDoc	10kb	4.77815		deDoc	100kb	6.07918		deDoc	100kb	5.47712		deDoc	10kb	5
deDoc	10kb	5.07918		deDoc	10kb	5.69897		deDoc	10kb	4.8451		deDoc	100kb	6.60206		deDoc	100kb	5.95424		deDoc	10kb	5.41497
deDoc	10kb	4.69897		deDoc	10kb	5.07918		deDoc	10kb	4.47712		deDoc	100kb	5.69897		deDoc	100kb	5.77815		deDoc	10kb	6.12385
deDoc	10kb	5.14613		deDoc	10kb	5.43136		deDoc	10kb	5.04139		deDoc	100kb	5.47712		deDoc	100kb	5.69897		deDoc	10kb	5.36173
deDoc	10kb	5.07918		deDoc	10kb	5.39794		deDoc	10kb	5		deDoc	100kb	5.8451		deDoc	100kb	6.47712		deDoc	10kb	5
deDoc	10kb	4.69897		deDoc	10kb	5.4624		deDoc	10kb	5.20412		deDoc	100kb	5.95424		deDoc	100kb	5.60206		deDoc	10kb	5.11394
deDoc	10kb	5.04139		deDoc	10kb	5.44716		deDoc	10kb	4.30103		deDoc	100kb	5.47712		deDoc	100kb	5.30103		deDoc	10kb	5.20412
deDoc	10kb	4.77815		deDoc	10kb	6.27646		deDoc	10kb	6.21748		deDoc	100kb	6.14613		deDoc	100kb	5.60206		deDoc	10kb	5.17609
deDoc	10kb	4.95424		deDoc	10kb	5.49136		deDoc	10kb	5.34242		deDoc	100kb	5		deDoc	100kb	5.60206		deDoc	10kb	5.30103
deDoc	10kb	4.8451		deDoc	10kb	5.4624		deDoc	10kb	4.77815		deDoc	100kb	5.60206		deDoc	100kb	5.77815		deDoc	10kb	4.47712
deDoc	10kb	4.8451		deDoc	10kb	5.36173		deDoc	10kb	5.23045		deDoc	100kb	5.47712		deDoc	100kb	5.69897		deDoc	10kb	5.36173
deDoc	10kb	4.47712		deDoc	10kb	4.69897		deDoc	10kb	5.32222		deDoc	100kb	6.11394		deDoc	100kb	6.5682		deDoc	10kb	6.24797
deDoc	10kb	4.47712		deDoc	10kb	5.51851		deDoc	10kb	5.11394		deDoc	100kb	7.01284		deDoc	100kb	5.69897		deDoc	10kb	5.44716
deDoc	10kb	5.4624		deDoc	10kb	5.53148		deDoc	10kb	5.07918		deDoc	100kb	5.90309		deDoc	100kb	5.60206		deDoc	10kb	5.30103
deDoc	10kb	4.60206		deDoc	100kb	6.44716		deDoc	10kb	5.36173		deDoc	100kb	5.90309		deDoc	100kb	5.69897		deDoc	10kb	5.30103
deDoc	10kb	4.47712		deDoc	100kb	5.60206		deDoc	10kb	5.20412		deDoc	100kb	5.60206		deDoc	100kb	5.60206		deDoc	10kb	5.11394
deDoc	10kb	4.60206		deDoc	100kb	5.47712		deDoc	10kb	4.60206		deDoc	100kb	5.90309		deDoc	100kb	5.69897		deDoc	10kb	5.14613
deDoc	10kb	4.60206		deDoc	100kb	5.47712		deDoc	10kb	5.27875		deDoc	100kb	5.69897		deDoc	100kb	5.47712		deDoc	10kb	4.95424
deDoc	10kb	4.60206		deDoc	100kb	5.8451		deDoc	10kb	4.69897		deDoc	100kb	5.77815		deDoc	100kb	5.95424		deDoc	10kb	5.38021
deDoc	10kb	5.23045		deDoc	100kb	5.60206		deDoc	10kb	6.33646		deDoc	100kb	5.60206		deDoc	100kb	6.79239		deDoc	10kb	5.25527
deDoc	10kb	6.53403		deDoc	100kb	5.47712		deDoc	10kb	5.49136		deDoc	100kb	5.77815		deDoc	100kb	5.8451		deDoc	10kb	5.04139
deDoc	10kb	5.20412		deDoc	100kb	6.25527		deDoc	10kb	5.30103		deDoc	100kb	6.4624		deDoc	100kb	5.77815		deDoc	10kb	6.41497
deDoc	10kb	5.34242		deDoc	100kb	5.60206		deDoc	10kb	5.14613		deDoc	100kb	5.47712		deDoc	100kb	5.95424		deDoc	10kb	5.44716
deDoc	10kb	5.27875		deDoc	100kb	5.30103		deDoc	10kb	5.11394		deDoc	100kb	5.60206		deDoc	100kb	5.8451		deDoc	10kb	5.38021
deDoc	10kb	5.07918		deDoc	100kb	5.60206		deDoc	10kb	5.51851		deDoc	100kb	5.60206		deDoc	100kb	5.77815		deDoc	10kb	4.47712
deDoc	10kb	5.27875		deDoc	100kb	5		deDoc	10kb	5.38021		deDoc	100kb	5.47712		deDoc	100kb	5.77815		deDoc	10kb	5.39794
deDoc	10kb	5.4624		deDoc	100kb	5.47712		deDoc	10kb	5.04139		deDoc	100kb	5.60206		deDoc	100kb	5.69897		deDoc	10kb	5.39794
deDoc	10kb	5.43136		deDoc	100kb	6.32222		deDoc	10kb	4.77815		deDoc	100kb	6.23045		deDoc	100kb	6		deDoc	10kb	5.34242
deDoc	10kb	5.4624		deDoc	100kb	5.69897		deDoc	10kb	5.5563		deDoc	100kb	5.60206		deDoc	100kb	6.72428		deDoc	10kb	5.47712
deDoc	10kb	5.36173		deDoc	100kb	5		deDoc	10kb	5.14613		deDoc	100kb	5.60206		deDoc	100kb	5.69897		deDoc	10kb	5.17609
deDoc	10kb	5.47712		deDoc	100kb	5.60206		deDoc	10kb	4.60206		deDoc	100kb	5.30103		deDoc	100kb	6.04139		deDoc	10kb	5.4624
deDoc	10kb	5.23045		deDoc	100kb	5.60206		deDoc	10kb	5.88649		deDoc	100kb	6.04139		deDoc	100kb	5.69897		deDoc	10kb	5.57978
deDoc	10kb	5.11394		deDoc	100kb	5.69897		deDoc	10kb	4.90309		deDoc	100kb	6.74036		deDoc	100kb	5.90309		deDoc	10kb	5.14613
deDoc	10kb	5.34242		deDoc	100kb	6.11394		deDoc	10kb	4.95424		deDoc	100kb	6		deDoc	100kb	5.95424		deDoc	10kb	6.37107
deDoc	10kb	5.43136		deDoc	100kb	5.47712		deDoc	10kb	4.90309		deDoc	100kb	6		deDoc	100kb	5.47712		deDoc	10kb	5.61278
deDoc	10kb	4.69897		deDoc	100kb	5.30103		deDoc	10kb	5.14613		deDoc	100kb	5.95424		deDoc	100kb	6.14613		deDoc	10kb	4.95424
deDoc	10kb	4.77815		deDoc	100kb	6.38021		deDoc	10kb	4.47712		deDoc	100kb	6.04139		deDoc	100kb	5.30103		deDoc	10kb	5.4624
deDoc	10kb	6.33445		deDoc	100kb	6.88081		deDoc	10kb	5.11394		deDoc	100kb	5.60206		deDoc	100kb	5.30103		deDoc	10kb	4.77815
deDoc	10kb	4.90309		deDoc	100kb	5.60206		deDoc	10kb	5.04139		deDoc	100kb	6.14613		deDoc	100kb	5.60206		deDoc	10kb	5.34242
deDoc	10kb	5.30103		deDoc	100kb	6		deDoc	10kb	5		deDoc	100kb	5.47712		deDoc	100kb	5.69897		deDoc	10kb	4.90309
deDoc	10kb	5.14613		deDoc	100kb	5.8451		deDoc	10kb	5.57978		deDoc	100kb	5		deDoc	100kb	6.64345		deDoc	10kb	5.34242
deDoc	10kb	5.36173		deDoc	100kb	6.11394		deDoc	10kb	4.77815		deDoc	100kb	5.47712		deDoc	100kb	6.04139		deDoc	10kb	5.11394
deDoc	10kb	5.23045		deDoc	100kb	6.11394		deDoc	10kb	4.60206		deDoc	100kb	5.95424		deDoc	100kb	5.77815		deDoc	10kb	5.41497
deDoc	10kb	4.69897		deDoc	100kb	5.69897		deDoc	10kb	4.60206		deDoc	100kb	6.20412		deDoc	100kb	5.47712		deDoc	10kb	5.39794
deDoc	10kb	5.07918		deDoc	100kb	6.66276		deDoc	10kb	4.8451		deDoc	100kb	5.30103		deDoc	100kb	5.8451		deDoc	10kb	4.95424
deDoc	10kb	5.32222		deDoc	100kb	5.95424		deDoc	10kb	4.30103		deDoc	100kb	5.47712		deDoc	100kb	5.8451		deDoc	10kb	5.07918
deDoc	10kb	5.07918		deDoc	100kb	5.77815		deDoc	10kb	5.07918		deDoc	100kb	5.90309		deDoc	100kb	6.17609		deDoc	10kb	6.27184
deDoc	10kb	5.36173		deDoc	100kb	5.8451		deDoc	10kb	6.33041		deDoc	100kb	6.86923		deDoc	100kb	7.07918		deDoc	10kb	5.23045
deDoc	10kb	5.17609		deDoc	100kb	5.60206		deDoc	10kb	5.47712		deDoc	100kb	5.77815		deDoc	100kb	6.20412		deDoc	10kb	5.38021
deDoc	10kb	5.07918		deDoc	100kb	6		deDoc	10kb	5.44716		deDoc	100kb	5.95424		deDoc	100kb	6.17609		deDoc	10kb	5.17609
deDoc	10kb	5.17609		deDoc	100kb	5.60206		deDoc	10kb	4.8451		deDoc	100kb	6.17609		deDoc	100kb	5.60206		deDoc	10kb	5.14613
deDoc	10kb	4.8451		deDoc	100kb	6.07918		deDoc	10kb	5.49136		deDoc	100kb	5.8451		deDoc	100kb	6		deDoc	10kb	5.36173
deDoc	10kb	5.73239		deDoc	100kb	5.30103		deDoc	10kb	5.43136		deDoc	100kb	6.07918		deDoc	100kb	6.74036		deDoc	10kb	5.41497
deDoc	10kb	4.69897		deDoc	100kb	5.60206		deDoc	10kb	5.4624		deDoc	100kb	6.04139		deDoc	100kb	5.77815		deDoc	10kb	5.34242
deDoc	10kb	4.8451		deDoc	100kb	5.60206		deDoc	10kb	5.11394		deDoc	100kb	6		deDoc	100kb	6.47712		deDoc	10kb	5.41497
deDoc	10kb	4.77815		deDoc	100kb	6.14613		deDoc	10kb	5.4624		deDoc	100kb	6.8451		deDoc	100kb	5.90309		deDoc	10kb	5.49136
deDoc	10kb	4.90309		deDoc	100kb	5		deDoc	10kb	4.69897		deDoc	100kb	5.8451		deDoc	100kb	5.30103		deDoc	10kb	6.21748
deDoc	10kb	4.69897		deDoc	100kb	5.60206		deDoc	10kb	5.60206		deDoc	100kb	5.95424		deDoc	100kb	5.77815		deDoc	10kb	5.30103
deDoc	10kb	5		deDoc	100kb	5.30103		deDoc	10kb	4.60206		deDoc	100kb	5.47712		deDoc	100kb	5.47712		deDoc	10kb	5.07918
deDoc	10kb	5.07918		deDoc	100kb	5		deDoc	10kb	4.90309		deDoc	100kb	5.95424		deDoc	100kb	6.20412		deDoc	10kb	5.38021
deDoc	10kb	5.73239		deDoc	100kb	6.17609		deDoc	10kb	4.77815		deDoc	100kb	6.11394		deDoc	100kb	5.60206		deDoc	10kb	4.60206
deDoc	10kb	4.90309		deDoc	100kb	5.60206		deDoc	10kb	4.60206		deDoc	100kb	5.8451		deDoc	100kb	5.60206		deDoc	10kb	5.27875
deDoc	10kb	5		deDoc	100kb	5.60206		deDoc	10kb	4.90309		deDoc	100kb	5.69897		deDoc	100kb	5.30103		deDoc	10kb	5.27875
deDoc	10kb	4.8451		deDoc	100kb	5.47712		deDoc	10kb	5.53148		deDoc	100kb	5.47712		deDoc	100kb	6.14613		deDoc	10kb	5.14613
deDoc	10kb	4.47712		deDoc	100kb	5.77815		deDoc	10kb	6.49136		deDoc	100kb	6.11394		deDoc	100kb	6.74036		deDoc	10kb	5.14613
deDoc	10kb	4.95424		deDoc	100kb	6.44716		deDoc	10kb	5.66276		deDoc	100kb	5.47712		deDoc	100kb	5.47712		deDoc	10kb	4.90309
deDoc	10kb	4.69897		deDoc	100kb	5.8451		deDoc	10kb	5.5682		deDoc	100kb	5		deDoc	100kb	6.14613		deDoc	10kb	5.81954
deDoc	10kb	5.51851		deDoc	100kb	5.60206		deDoc	10kb	5.39794		deDoc	100kb	5.47712		deDoc	100kb	5.95424		deDoc	10kb	4.90309
deDoc	10kb	4.77815		deDoc	100kb	5.90309		deDoc	10kb	5.5682		deDoc	100kb	5.69897		deDoc	100kb	6.04139		deDoc	10kb	4.77815
deDoc	10kb	4.60206		deDoc	100kb	5.8451		deDoc	10kb	5.47712		deDoc	100kb	6.4624		deDoc	100kb	5.60206		deDoc	10kb	4.95424
deDoc	10kb	4.30103		deDoc	100kb	6.39794		deDoc	10kb	5.51851		deDoc	100kb	5.60206		deDoc	100kb	6.14613		deDoc	10kb	4.60206
deDoc	10kb	4.69897		deDoc	100kb	5.69897		deDoc	10kb	5.59106		deDoc	100kb	5.69897		deDoc	100kb	5.47712		deDoc	10kb	4.69897
deDoc	10kb	4.77815		deDoc	100kb	5.77815		deDoc	10kb	5.32222		deDoc	100kb	5.30103		deDoc	100kb	5		deDoc	10kb	4.90309
deDoc	10kb	#NUM!		deDoc	100kb	5.60206		deDoc	10kb	4.30103		deDoc	100kb	5.95424		deDoc	100kb	5.47712		deDoc	10kb	5.04139
deDoc	10kb	4		deDoc	100kb	5.60206		deDoc	10kb	5.91908		deDoc	100kb	5.69897		deDoc	100kb	5.95424		deDoc	10kb	5.14613
deDoc	10kb	#NUM!		deDoc	100kb	6.23045		deDoc	10kb	5.04139		deDoc	100kb	6.36173		deDoc	100kb	6.23045		deDoc	10kb	6.29885
deDoc	10kb	5.76343		deDoc	100kb	5.60206		deDoc	10kb	5.07918		deDoc	100kb	5.47712		deDoc	100kb	5.30103		deDoc	10kb	5.34242
deDoc	10kb	6.06446		deDoc	100kb	5.47712		deDoc	10kb	4.90309		deDoc	100kb	5.69897		deDoc	100kb	5.60206		deDoc	10kb	5.36173
deDoc	10kb	5		deDoc	100kb	5.30103		deDoc	10kb	5.07918		deDoc	100kb	5.8451		deDoc	100kb	5.90309		deDoc	10kb	5.20412
deDoc	10kb	4.77815		deDoc	100kb	5.77815		deDoc	10kb	5		deDoc	100kb	5.47712		deDoc	100kb	6.62325		deDoc	10kb	5.07918
deDoc	10kb	4.90309		deDoc	100kb	6.57978		deDoc	10kb	5.07918		deDoc	100kb	6.14613		deDoc	100kb	6		deDoc	10kb	5.32222
deDoc	10kb	4.47712		deDoc	100kb	5.90309		deDoc	10kb	4.95424		deDoc	100kb	5.60206		deDoc	100kb	5.8451		deDoc	10kb	5.07918
deDoc	10kb	4.8451		deDoc	100kb	5.77815		deDoc	10kb	5.23045		deDoc	100kb	5		deDoc	100kb	5.77815		deDoc	10kb	5.27875
deDoc	10kb	4.8451		deDoc	100kb	5.90309		deDoc	10kb	6.0569		deDoc	100kb	5.47712		deDoc	100kb	5.8451		deDoc	10kb	5.23045
deDoc	10kb	4.90309		deDoc	100kb	5.77815		deDoc	10kb	5.23045		deDoc	100kb	5.60206		deDoc	100kb	5.69897		deDoc	10kb	5.17609
deDoc	10kb	4.30103		deDoc	100kb	5.8451		deDoc	10kb	5.04139		deDoc	100kb	6.49136		deDoc	100kb	6.38021		deDoc	10kb	5.25527
deDoc	10kb	5.6902		deDoc	100kb	6.5682		deDoc	10kb	5.07918		deDoc	100kb	5.47712		deDoc	100kb	5.77815		deDoc	10kb	5.30103
deDoc	10kb	4.90309		deDoc	100kb	5.77815		deDoc	10kb	5.11394		deDoc	100kb	5.69897		deDoc	100kb	5.69897		deDoc	10kb	6.08991
deDoc	10kb	4.30103		deDoc	100kb	5.60206		deDoc	10kb	5.07918		deDoc	100kb	5.77815		deDoc	100kb	5.69897		deDoc	10kb	5.17609
deDoc	10kb	4.90309		deDoc	100kb	5.47712		deDoc	10kb	5.25527		deDoc	100kb	5.77815		deDoc	100kb	5.60206		deDoc	10kb	5
deDoc	10kb	4.69897		deDoc	100kb	5.8451		deDoc	10kb	4.8451		deDoc	100kb	5.30103		deDoc	100kb	6.38021		deDoc	10kb	5
deDoc	10kb	4.47712		deDoc	100kb	5.69897		deDoc	10kb	5.49136		deDoc	100kb	5.69897		deDoc	100kb	5.69897		deDoc	10kb	5.23045
deDoc	10kb	4.8451		deDoc	100kb	5.60206		deDoc	10kb	6.38202		deDoc	100kb	6.32222		deDoc	100kb	5.8451		deDoc	10kb	5.25527
deDoc	10kb	4		deDoc	100kb	6.17609		deDoc	10kb	4.77815		deDoc	100kb	5.30103		deDoc	100kb	5.69897		deDoc	10kb	4.90309
deDoc	10kb	4		deDoc	100kb	5.30103		deDoc	10kb	5.49136		deDoc	100kb	5.69897		deDoc	100kb	5.8451		deDoc	10kb	5.25527
deDoc	10kb	4.77815		deDoc	100kb	5.47712		deDoc	10kb	5.41497		deDoc	100kb	5.77815		deDoc	100kb	6.77085		deDoc	10kb	5.30103
deDoc	10kb	4.30103		deDoc	100kb	5.47712		deDoc	10kb	5.25527		deDoc	100kb	5.77815		deDoc	100kb	5.90309		deDoc	10kb	6.13672
deDoc	10kb	6.13354		deDoc	100kb	5.69897		deDoc	10kb	5.4624		deDoc	100kb	6.5563		deDoc	100kb	5.69897		deDoc	10kb	5.20412
deDoc	10kb	4.60206		deDoc	100kb	6.32222		deDoc	10kb	5.30103		deDoc	100kb	5.69897		deDoc	100kb	5.90309		deDoc	10kb	5
deDoc	10kb	4.47712		deDoc	100kb	5.60206		deDoc	10kb	5.4624		deDoc	100kb	5.69897		deDoc	100kb	5.8451		deDoc	10kb	5.11394
deDoc	10kb	4.8451		deDoc	100kb	5.69897		deDoc	10kb	5.23045		deDoc	100kb	5.47712		deDoc	100kb	5.69897		deDoc	10kb	4.90309
deDoc	10kb	5.14613		deDoc	100kb	5.60206		deDoc	10kb	5.39794		deDoc	100kb	5.77815		deDoc	100kb	5.8451		deDoc	10kb	5.17609
deDoc	10kb	5.07918		deDoc	100kb	5.30103		deDoc	10kb	5.11394		deDoc	100kb	5.77815		deDoc	100kb	5.69897		deDoc	10kb	5.07918
deDoc	10kb	4.8451		deDoc	100kb	6.04139		deDoc	10kb	6.12385		deDoc	100kb	6.25527		deDoc	100kb	5.69897		deDoc	10kb	5
deDoc	10kb	4.8451		deDoc	100kb	5.30103		deDoc	10kb	5.41497		deDoc	100kb	6.86923		deDoc	100kb	6.53148		deDoc	10kb	5.30103
deDoc	10kb	5.20412		deDoc	100kb	5.30103		deDoc	10kb	4.69897		deDoc	100kb	6.07918		deDoc	100kb	5.69897		deDoc	10kb	4.60206
deDoc	10kb	4.77815		deDoc	100kb	5.30103		deDoc	10kb	5.32222		deDoc	100kb	5.77815		deDoc	100kb	5.8451		deDoc	10kb	5.04139
deDoc	10kb	5.11394		deDoc	100kb	5.77815		deDoc	10kb	5.04139		deDoc	100kb	5.95424		deDoc	100kb	5.8451		deDoc	10kb	5.91908
deDoc	10kb	5.14613		deDoc	100kb	6.27875		deDoc	10kb	5.27875		deDoc	100kb	5.60206		deDoc	100kb	5.77815		deDoc	10kb	5.04139
deDoc	10kb	4.60206		deDoc	100kb	5.60206		deDoc	10kb	4.69897		deDoc	100kb	6.30103		deDoc	100kb	6		deDoc	10kb	4.90309
deDoc	10kb	5.41497		deDoc	100kb	5.8451		deDoc	10kb	5.27875		deDoc	100kb	5.8451		deDoc	100kb	6.51851		deDoc	10kb	4.95424
deDoc	10kb	6.31175		deDoc	100kb	5.77815		deDoc	10kb	4.77815		deDoc	100kb	6.73239		deDoc	100kb	5.8451		deDoc	10kb	5.11394
deDoc	10kb	5.36173		deDoc	100kb	6.44716		deDoc	10kb	5		deDoc	100kb	5.60206		deDoc	100kb	5.47712		deDoc	10kb	5.04139
deDoc	10kb	4.95424		deDoc	100kb	5.60206		deDoc	10kb	5.97313		deDoc	100kb	5.90309		deDoc	100kb	5.69897		deDoc	10kb	4.90309
deDoc	10kb	5.44716		deDoc	100kb	5.77815		deDoc	10kb	5.04139		deDoc	100kb	5.95424		deDoc	100kb	5.60206		deDoc	10kb	4.69897
deDoc	10kb	4.77815		deDoc	100kb	5.95424		deDoc	10kb	4.60206		deDoc	100kb	5.95424		deDoc	100kb	5.77815		deDoc	10kb	5
deDoc	10kb	5.32222		deDoc	100kb	5.47712		deDoc	10kb	5.11394		deDoc	100kb	5.60206		deDoc	100kb	6.49136		deDoc	10kb	5.95904
deDoc	10kb	5.04139		deDoc	100kb	6.11394		deDoc	10kb	4.90309		deDoc	100kb	5.8451		deDoc	100kb	5.8451		deDoc	10kb	5.17609
deDoc	10kb	5.34242		deDoc	100kb	5.30103		deDoc	10kb	5		deDoc	100kb	5.60206		deDoc	100kb	5.77815		deDoc	10kb	4.95424
deDoc	10kb	5.38021		deDoc	100kb	5.47712		deDoc	10kb	4.95424		deDoc	100kb	6.81954		deDoc	100kb	5.77815		deDoc	10kb	5.11394
deDoc	10kb	5.41497		deDoc	100kb	5.30103		deDoc	10kb	4.95424		deDoc	100kb	6.11394		deDoc	100kb	5.30103		deDoc	10kb	4.60206
deDoc	10kb	5.20412		deDoc	100kb	5.60206		deDoc	10kb	5.07918		deDoc	100kb	5.60206		deDoc	100kb	5.47712		deDoc	10kb	4.90309
deDoc	10kb	6.15534		deDoc	100kb	6.50515		deDoc	10kb	5.4624		deDoc	100kb	5.90309		deDoc	100kb	6.30103		deDoc	10kb	5.07918
deDoc	10kb	5.27875		deDoc	100kb	5.77815		deDoc	10kb	6.69108		deDoc	100kb	6.04139		deDoc	100kb	5.47712		deDoc	10kb	4.77815
deDoc	10kb	5.41497		deDoc	100kb	5.77815		deDoc	10kb	5.72428		deDoc	100kb	6.04139		deDoc	100kb	5.69897		deDoc	10kb	4.77815
deDoc	10kb	5.07918		deDoc	100kb	5.47712		deDoc	10kb	5.77815		deDoc	100kb	5.95424		deDoc	100kb	5.77815		deDoc	10kb	4.95424
deDoc	10kb	4.90309		deDoc	100kb	5.95424		deDoc	10kb	5.65321		deDoc	100kb	5.69897		deDoc	100kb	5.77815		deDoc	10kb	5.65321
deDoc	10kb	5.20412		deDoc	100kb	5.69897		deDoc	10kb	5.57978		deDoc	100kb	6.23045		deDoc	100kb	6.5563		deDoc	10kb	4.8451
deDoc	10kb	4.8451		deDoc	100kb	6.85126		deDoc	10kb	5.34242		deDoc	100kb	5.30103		deDoc	100kb	5.69897		deDoc	10kb	4.95424
deDoc	10kb	5.04139		deDoc	100kb	5.8451		deDoc	10kb	5.25527		deDoc	100kb	5.60206		deDoc	100kb	5.69897		deDoc	10kb	4.77815
deDoc	10kb	5.17609		deDoc	100kb	5.69897		deDoc	10kb	5.41497		deDoc	100kb	5.47712		deDoc	100kb	5.47712		deDoc	10kb	4.69897
deDoc	10kb	4.60206		deDoc	100kb	5.8451		deDoc	10kb	5.79239		deDoc	100kb	5.60206		deDoc	100kb	5.8451		deDoc	10kb	4.60206
deDoc	10kb	5.32222		deDoc	100kb	5.60206		deDoc	10kb	5.72428		deDoc	100kb	6.20412		deDoc	100kb	5.69897		deDoc	10kb	5.04139
deDoc	10kb	6.27875		deDoc	100kb	5.90309		deDoc	10kb	5.25527		deDoc	100kb	5.30103		deDoc	100kb	6.25527		deDoc	10kb	6
deDoc	10kb	5.44716		deDoc	100kb	6.6721		deDoc	10kb	5.74819		deDoc	100kb	5		deDoc	100kb	6.94448		deDoc	10kb	4.60206
deDoc	10kb	5.17609		deDoc	100kb	5.95424		deDoc	10kb	5.04139		deDoc	100kb	5.60206		deDoc	100kb	6.07918		deDoc	10kb	5.11394
deDoc	10kb	5.07918		deDoc	100kb	5.90309		deDoc	10kb	6.2833		deDoc	100kb	5		deDoc	100kb	5.77815		deDoc	10kb	5
deDoc	10kb	5.25527		deDoc	100kb	5.47712		deDoc	10kb	5.20412		deDoc	100kb	5.69897		deDoc	100kb	6.07918		deDoc	10kb	4.90309
deDoc	10kb	5.07918		deDoc	100kb	5.60206		deDoc	10kb	5.39794		deDoc	100kb	6.41497		deDoc	100kb	6		deDoc	10kb	4.77815
deDoc	10kb	5.04139		deDoc	100kb	5.8451		deDoc	10kb	5.25527		deDoc	100kb	5.47712		deDoc	100kb	6.07918		deDoc	10kb	4.8451
deDoc	10kb	4.77815		deDoc	100kb	5.8451		deDoc	10kb	4.95424		deDoc	100kb	5.8451		deDoc	100kb	6.07918		deDoc	10kb	4.95424
deDoc	10kb	5.30103		deDoc	100kb	6.74036		deDoc	10kb	5.17609		deDoc	100kb	5.90309		deDoc	100kb	5.8451		deDoc	10kb	4.60206
deDoc	10kb	5.14613		deDoc	100kb	6.07918		deDoc	10kb	5.38021		deDoc	100kb	5.8451		deDoc	100kb	6.74819		deDoc	10kb	5
deDoc	10kb	5.04139		deDoc	100kb	6.11394		deDoc	10kb	5.27875		deDoc	100kb	6.49136		deDoc	100kb	5.95424		deDoc	10kb	4.90309
deDoc	10kb	5.04139		deDoc	100kb	5.90309		deDoc	10kb	4.77815		deDoc	100kb	5.60206		deDoc	100kb	6.07918		deDoc	10kb	5.04139
deDoc	10kb	4.69897		deDoc	100kb	6.04139		deDoc	10kb	5.34242		deDoc	100kb	5.47712		deDoc	100kb	5.69897		deDoc	10kb	6.09691
deDoc	10kb	5.74819		deDoc	100kb	5.60206		deDoc	10kb	5.23045		deDoc	100kb	5.8451		deDoc	100kb	5.90309		deDoc	10kb	5.04139
deDoc	10kb	4.90309		deDoc	100kb	6.14613		deDoc	10kb	5.61278		deDoc	100kb	5.77815		deDoc	100kb	6		deDoc	10kb	5.07918
deDoc	10kb	4.77815		deDoc	100kb	5.47712		deDoc	10kb	6.48144		deDoc	100kb	5.60206		deDoc	100kb	5.90309		deDoc	10kb	5.25527
deDoc	10kb	4.47712		deDoc	100kb	5		deDoc	10kb	5.43136		deDoc	100kb	6.61278		deDoc	100kb	6.69897		deDoc	10kb	5.34242
deDoc	10kb	4.8451		deDoc	100kb	5.47712		deDoc	10kb	5.27875		deDoc	100kb	5.77815		deDoc	100kb	5.8451		deDoc	10kb	4.77815
deDoc	10kb	4.8451		deDoc	100kb	5.47712		deDoc	10kb	5.47712		deDoc	100kb	5.69897		deDoc	100kb	5.95424		deDoc	10kb	5.17609
deDoc	10kb	4.90309		deDoc	100kb	6.04139		deDoc	10kb	5.44716		deDoc	100kb	5.69897		deDoc	100kb	6		deDoc	10kb	5.11394
deDoc	10kb	4.69897		deDoc	100kb	5.47712		deDoc	10kb	5.34242		deDoc	100kb	5.47712		deDoc	100kb	5.69897		deDoc	10kb	4.95424
deDoc	10kb	5.32222		deDoc	100kb	5.47712		deDoc	10kb	5.41497		deDoc	100kb	5.77815		deDoc	100kb	5.77815		deDoc	10kb	4.95424
deDoc	10kb	6.01703		deDoc	100kb	5		deDoc	10kb	5.4624		deDoc	100kb	5.77815		deDoc	100kb	5.47712		deDoc	10kb	5.96379
deDoc	10kb	4.69897		deDoc	100kb	6.11394		deDoc	10kb	5.14613		deDoc	100kb	5.8451		deDoc	100kb	6.23045		deDoc	10kb	5.07918
deDoc	10kb	5.17609		deDoc	100kb	5.30103		deDoc	10kb	5.49136		deDoc	100kb	6.79934		deDoc	100kb	5.69897		deDoc	10kb	5.04139
deDoc	10kb	5.04139		deDoc	100kb	5		deDoc	10kb	5.41497		deDoc	100kb	5.95424		deDoc	100kb	5.47712		deDoc	10kb	4.8451
deDoc	10kb	4.8451		deDoc	100kb	5.60206		deDoc	10kb	4.90309		deDoc	100kb	5.60206		deDoc	100kb	5.47712		deDoc	10kb	4.8451
deDoc	10kb	4.95424		deDoc	100kb	6.04139		deDoc	10kb	5.95904		deDoc	100kb	5.90309		deDoc	100kb	5		deDoc	10kb	5.11394
deDoc	10kb	5.04139		deDoc	100kb	6.75587		deDoc	10kb	4.90309		deDoc	100kb	5.95424		deDoc	100kb	6.20412		deDoc	10kb	4.95424
deDoc	10kb	5		deDoc	100kb	5.8451		deDoc	10kb	4.60206		deDoc	100kb	5.8451		deDoc	100kb	5.30103		deDoc	10kb	5
deDoc	10kb	4.8451		deDoc	100kb	5.69897		deDoc	10kb	5		deDoc	100kb	6.04139		deDoc	100kb	5.30103		deDoc	10kb	4
deDoc	10kb	5.20412		deDoc	100kb	5.8451		deDoc	10kb	4.95424		deDoc	100kb	5.30103		deDoc	100kb	5.69897		deDoc	10kb	5.95424
deDoc	10kb	5.9345		deDoc	100kb	6.07918		deDoc	10kb	4.90309		deDoc	100kb	6.20412		deDoc	100kb	5.30103		deDoc	10kb	4.60206
deDoc	10kb	5.11394		deDoc	100kb	6		deDoc	10kb	4.69897		deDoc	100kb	5.60206		deDoc	100kb	5.8451		deDoc	10kb	5.17609
deDoc	10kb	4.8451		deDoc	100kb	6.04139		deDoc	10kb	4.77815		deDoc	100kb	5		deDoc	100kb	6.75587		deDoc	10kb	5.07918
deDoc	10kb	5		deDoc	100kb	6.78533		deDoc	10kb	5.11394		deDoc	100kb	5.47712		deDoc	100kb	5.90309		deDoc	10kb	4.95424
deDoc	10kb	4.60206		deDoc	100kb	5.8451		deDoc	10kb	5.04139		deDoc	100kb	5.30103		deDoc	100kb	5.95424		deDoc	10kb	5.11394
deDoc	10kb	4.90309		deDoc	100kb	5.95424		deDoc	10kb	5.04139		deDoc	100kb	5.95424		deDoc	100kb	5.8451		deDoc	10kb	5.04139
deDoc	10kb	4.90309		deDoc	100kb	5.47712		deDoc	10kb	5.89763		deDoc	100kb	6.4624		deDoc	100kb	5.90309		deDoc	10kb	5.23045
deDoc	10kb	4.90309		deDoc	100kb	5.90309		deDoc	10kb	5.11394		deDoc	100kb	5.47712		deDoc	100kb	6.11394		deDoc	10kb	5.07918
deDoc	10kb	4.60206		deDoc	100kb	5.8451		deDoc	10kb	5.23045		deDoc	100kb	5.60206		deDoc	100kb	5.69897		deDoc	10kb	6.1038
deDoc	10kb	4.95424		deDoc	100kb	6		deDoc	10kb	5.20412		deDoc	100kb	5.30103		deDoc	100kb	6.43136		deDoc	10kb	4.90309
deDoc	10kb	6.36549		deDoc	100kb	5.47712		deDoc	10kb	5.04139		deDoc	100kb	5.8451		deDoc	100kb	5.77815		deDoc	10kb	5.20412
deDoc	10kb	5.43136		deDoc	100kb	6.36173		deDoc	10kb	4.77815		deDoc	100kb	5.47712		deDoc	100kb	5.69897		deDoc	10kb	5.07918
deDoc	10kb	5.23045		deDoc	100kb	5.69897		deDoc	10kb	4.60206		deDoc	100kb	6.27875		deDoc	100kb	5.90309		deDoc	10kb	4.90309
deDoc	10kb	5		deDoc	100kb	5.8451		deDoc	10kb	6.05308		deDoc	100kb	5.60206		deDoc	100kb	5.77815		deDoc	10kb	5
deDoc	10kb	5.25527		deDoc	100kb	5.69897		deDoc	10kb	5.07918		deDoc	100kb	5.30103		deDoc	100kb	6.50515		deDoc	10kb	5.27875
deDoc	10kb	5.23045		deDoc	100kb	5.69897		deDoc	10kb	4.77815		deDoc	100kb	5.47712		deDoc	100kb	5.69897		deDoc	10kb	5.14613
deDoc	10kb	5.32222		deDoc	100kb	6.53148		deDoc	10kb	5.23045		deDoc	100kb	5.47712		deDoc	100kb	5.77815		deDoc	10kb	5.30103
deDoc	10kb	4.90309		deDoc	100kb	5.69897		deDoc	10kb	4.77815		deDoc	100kb	5.95424		deDoc	100kb	5.60206		deDoc	10kb	4.47712
deDoc	10kb	5.30103		deDoc	100kb	5.8451		deDoc	10kb	5.11394		deDoc	100kb	6.65321		deDoc	100kb	5.8451		deDoc	10kb	5.88081
deDoc	10kb	5.27875		deDoc	100kb	5.8451		deDoc	10kb	5.07918		deDoc	100kb	5.77815		deDoc	100kb	5.77815		deDoc	10kb	4.90309
deDoc	10kb	5.04139		deDoc	100kb	5.77815		deDoc	10kb	4.60206		deDoc	100kb	5.90309		deDoc	100kb	6.716		deDoc	10kb	4.90309
deDoc	10kb	5.11394		deDoc	100kb	6		deDoc	10kb	5.20412		deDoc	100kb	5.95424		deDoc	100kb	5.95424		deDoc	10kb	4.60206
deDoc	10kb	5.27875		deDoc	100kb	6.44716		deDoc	10kb	4.69897		deDoc	100kb	5.95424		deDoc	100kb	5.77815		deDoc	10kb	5.04139
deDoc	10kb	5		deDoc	100kb	5.8451		deDoc	10kb	4.8451		deDoc	5kb	6.19728		deDoc	100kb	6		deDoc	10kb	4.60206
deDoc	10kb	5.17609		deDoc	100kb	5.47712		deDoc	10kb	5.75587		deDoc	5kb	4.90309		deDoc	100kb	6.07918		deDoc	10kb	4.77815
deDoc	10kb	6.27184		deDoc	100kb	5.69897		deDoc	10kb	4.69897		deDoc	5kb	5.27875		deDoc	100kb	5.60206		deDoc	10kb	4.69897
deDoc	10kb	5.17609		deDoc	100kb	5.95424		deDoc	10kb	4.77815		deDoc	5kb	5.0607		deDoc	100kb	5.90309		deDoc	10kb	4.8451
deDoc	10kb	5.38021		deDoc	100kb	5.30103		deDoc	10kb	4.95424		deDoc	5kb	5.13033		deDoc	100kb	6.57978		deDoc	10kb	5.04139
deDoc	10kb	4.8451		deDoc	100kb	5.30103		deDoc	10kb	4.8451		deDoc	5kb	4.95424		deDoc	100kb	5.47712		deDoc	10kb	5
deDoc	10kb	5.20412		deDoc	100kb	5.30103		deDoc	10kb	5.17609		deDoc	5kb	4.97772		deDoc	100kb	5.60206		deDoc	10kb	5.54407
deDoc	10kb	5.14613		deDoc	100kb	5.60206		deDoc	10kb	4.30103		deDoc	5kb	5.32222		deDoc	100kb	5.60206		deDoc	10kb	4.60206
deDoc	10kb	5.07918		deDoc	100kb	6.41497		deDoc	10kb	5.32222		deDoc	5kb	5.34242		deDoc	100kb	5.8451		deDoc	10kb	4.77815
deDoc	10kb	5.04139		deDoc	100kb	5.60206		deDoc	10kb	6.42975		deDoc	5kb	4.92942		deDoc	100kb	5.8451		deDoc	10kb	4.69897
deDoc	10kb	5.11394		deDoc	100kb	5.60206		deDoc	10kb	5.54407		deDoc	5kb	4.8451		deDoc	100kb	6.04139		deDoc	10kb	4.77815
deDoc	10kb	5.11394		deDoc	100kb	5		deDoc	10kb	5.47712		deDoc	5kb	4.90309		deDoc	100kb	6.81291		deDoc	10kb	5.17609
deDoc	10kb	5.25527		deDoc	100kb	5.77815		deDoc	10kb	5.07918		deDoc	5kb	6.11394		deDoc	100kb	5.8451		deDoc	10kb	6.26951
deDoc	10kb	5.25527		deDoc	100kb	5.30103		deDoc	10kb	5.5563		deDoc	5kb	5.11394		deDoc	100kb	5.95424		deDoc	10kb	5
deDoc	10kb	4.60206		deDoc	100kb	5.60206		deDoc	10kb	5.14613		deDoc	5kb	5.09691		deDoc	100kb	5.77815		deDoc	10kb	5.27875
deDoc	10kb	5.99123		deDoc	100kb	6.32222		deDoc	10kb	5.27875		deDoc	5kb	4.92942		deDoc	100kb	5.90309		deDoc	10kb	5.44716
deDoc	10kb	5.14613		deDoc	100kb	5.30103		deDoc	10kb	5.61278		deDoc	5kb	4.90309		deDoc	100kb	5.95424		deDoc	10kb	5.23045
deDoc	10kb	5.07918		deDoc	100kb	5.77815		deDoc	10kb	5.23045		deDoc	5kb	5.04139		deDoc	100kb	5.95424		deDoc	10kb	5.30103
deDoc	10kb	5.04139		deDoc	100kb	5.77815		deDoc	10kb	5.54407		deDoc	5kb	5.11394		deDoc	5kb	6.19728		deDoc	10kb	4.8451
deDoc	10kb	4.95424		deDoc	100kb	5.30103		deDoc	10kb	5.32222		deDoc	5kb	5.0607		deDoc	5kb	3.69897		deDoc	10kb	5.25527
deDoc	10kb	4.8451		deDoc	100kb	6.07918		deDoc	10kb	6.38561		deDoc	5kb	4.87506		deDoc	5kb	4.90309		deDoc	10kb	5.20412
deDoc	10kb	4.90309		deDoc	100kb	5.47712		deDoc	10kb	4.77815		deDoc	5kb	5.09691		deDoc	5kb	5.27875		deDoc	10kb	5.07918
deDoc	10kb	4.90309		deDoc	100kb	5.69897		deDoc	10kb	5.43136		deDoc	5kb	5.29003		deDoc	5kb	5.38917		deDoc	10kb	5.14613
deDoc	10kb	5.04139		deDoc	100kb	5.69897		deDoc	10kb	5.30103		deDoc	5kb	5.52504		deDoc	5kb	5.11394		deDoc	10kb	5.04139
deDoc	10kb	4.69897		deDoc	100kb	6.36173		deDoc	10kb	4.95424		deDoc	5kb	6.47857		deDoc	5kb	4.74036		deDoc	10kb	5.83251
deDoc	10kb	5		deDoc	100kb	5.47712		deDoc	10kb	5.51851		deDoc	5kb	5.38917		deDoc	5kb	5.34242		deDoc	10kb	4.95424
deDoc	10kb	5.83251		deDoc	100kb	5.77815		deDoc	10kb	4.60206		deDoc	5kb	5.4843		deDoc	5kb	5.36173		deDoc	10kb	4.69897
deDoc	10kb	4.8451		deDoc	100kb	5.30103		deDoc	10kb	5.11394		deDoc	5kb	5.0607		deDoc	5kb	5.17609		deDoc	10kb	4.90309
deDoc	10kb	5		deDoc	100kb	5.47712		deDoc	10kb	5.38021		deDoc	5kb	5.50515		deDoc	5kb	5.30103		deDoc	10kb	4.69897
deDoc	10kb	5.04139		deDoc	100kb	5.8451		deDoc	10kb	5.4624		deDoc	5kb	5.54407		deDoc	5kb	6.11727		deDoc	10kb	4.8451
deDoc	10kb	4.8451		deDoc	100kb	6.47712		deDoc	10kb	5.6721		deDoc	5kb	5.27875		deDoc	5kb	5.27875		deDoc	10kb	5
deDoc	10kb	4.77815		deDoc	100kb	5.60206		deDoc	10kb	4.30103		deDoc	5kb	5.59106		deDoc	5kb	4.17609		deDoc	10kb	4.77815
deDoc	10kb	5.04139		deDoc	100kb	5.69897		deDoc	10kb	5.87506		deDoc	5kb	5.45484		deDoc	5kb	3.69897		deDoc	10kb	5.60206
deDoc	10kb	4.95424		deDoc	100kb	5.47712		deDoc	10kb	5.11394		deDoc	5kb	5.36173		deDoc	5kb	5.27875		deDoc	10kb	6.49693
deDoc	10kb	5.91908		deDoc	100kb	5.8451		deDoc	10kb	4.8451		deDoc	5kb	5.25527		deDoc	5kb	5.16137		deDoc	10kb	5.6721
deDoc	10kb	4.77815		deDoc	100kb	5.30103		deDoc	10kb	4.90309		deDoc	5kb	6.02325		deDoc	5kb	5		deDoc	10kb	5.5682
deDoc	10kb	4.95424		deDoc	100kb	5.90309		deDoc	10kb	4.95424		deDoc	5kb	5.11394		deDoc	5kb	5.31175		deDoc	10kb	5.36173
deDoc	10kb	4.8451		deDoc	100kb	5		deDoc	10kb	4.77815		deDoc	5kb	4.54407		deDoc	5kb	4.47712		deDoc	10kb	5.54407
deDoc	10kb	4.60206		deDoc	100kb	5.30103		deDoc	10kb	5		deDoc	5kb	5.23045		deDoc	5kb	5.26717		deDoc	10kb	5.49136
deDoc	10kb	4.69897		deDoc	100kb	6		deDoc	10kb	5.11394		deDoc	5kb	5.07918		deDoc	5kb	5.42325		deDoc	10kb	5.47712
deDoc	10kb	4.90309		deDoc	100kb	6.68124		deDoc	10kb	4.69897		deDoc	5kb	4.30103		deDoc	5kb	6.22011		deDoc	10kb	5.23045
deDoc	10kb	5.04139		deDoc	100kb	5.95424		deDoc	10kb	6.06819		deDoc	5kb	5.04139		deDoc	5kb	5.13033		deDoc	10kb	5.38021
deDoc	10kb	4.77815		deDoc	100kb	6		deDoc	10kb	5.27875		deDoc	5kb	5.13033		deDoc	5kb	4.92942		deDoc	10kb	5.32222
deDoc	10kb	4.95424		deDoc	100kb	5.47712		deDoc	10kb	4.60206		deDoc	5kb	4.17609		deDoc	5kb	4		deDoc	10kb	5.11394
deDoc	10kb	4.77815		deDoc	100kb	5.77815		deDoc	10kb	5		deDoc	5kb	5.02119		deDoc	5kb	4.77815		deDoc	10kb	5.91381
deDoc	10kb	5.79239		deDoc	100kb	5.69897		deDoc	10kb	5.14613		deDoc	5kb	5.14613		deDoc	5kb	5.11394		deDoc	10kb	4.8451
deDoc	10kb	5.14613		deDoc	100kb	5.90309		deDoc	10kb	5.30103		deDoc	5kb	6.16286		deDoc	5kb	4.92942		deDoc	10kb	4.69897
deDoc	10kb	4.69897		deDoc	100kb	6.98677		deDoc	10kb	4.8451		deDoc	5kb	5.21748		deDoc	5kb	5.14613		deDoc	10kb	4.8451
deDoc	10kb	4.8451		deDoc	100kb	6.25527		deDoc	10kb	5.20412		deDoc	5kb	5.14613		deDoc	5kb	5.0607		deDoc	10kb	5.07918
deDoc	10kb	4.90309		deDoc	100kb	5.90309		deDoc	10kb	5.14613		deDoc	5kb	5.14613		deDoc	5kb	4.97772		deDoc	10kb	5.04139
deDoc	10kb	4.95424		deDoc	100kb	5.8451		deDoc	10kb	4.69897		deDoc	5kb	5.04139		deDoc	5kb	5.07918		deDoc	10kb	4.8451
deDoc	10kb	4.8451		deDoc	100kb	6.14613		deDoc	10kb	6.31175		deDoc	5kb	4.92942		deDoc	5kb	5.07918		deDoc	10kb	4.77815
deDoc	10kb	5.07918		deDoc	100kb	6.11394		deDoc	10kb	5.4624		deDoc	5kb	5.04139		deDoc	5kb	5.19033		deDoc	10kb	4.77815
deDoc	10kb	6.07555		deDoc	100kb	5.8451		deDoc	10kb	5.27875		deDoc	5kb	5.19033		deDoc	5kb	4.90309		deDoc	10kb	5.39794
deDoc	10kb	5.30103		deDoc	100kb	6.17609		deDoc	10kb	4.95424		deDoc	5kb	5.21748		deDoc	5kb	5.36173		deDoc	10kb	6.17609
deDoc	10kb	5.04139		deDoc	100kb	5.47712		deDoc	10kb	5.23045		deDoc	5kb	4.90309		deDoc	5kb	5.51188		deDoc	10kb	5
deDoc	10kb	4.95424		deDoc	100kb	6		deDoc	10kb	5.23045		deDoc	5kb	5.0607		deDoc	5kb	4.92942		deDoc	10kb	4.90309
deDoc	10kb	4.95424		deDoc	100kb	5.47712		deDoc	10kb	5.32222		deDoc	5kb	5.4843		deDoc	5kb	5.43933		deDoc	10kb	5.14613
deDoc	10kb	5.25527		deDoc	100kb	5.30103		deDoc	10kb	4.69897		deDoc	5kb	6.46464		deDoc	5kb	5.32222		deDoc	10kb	5.07918
deDoc	10kb	5.20412		deDoc	100kb	5.60206		deDoc	10kb	5.41497		deDoc	5kb	4.69897		deDoc	5kb	5.27875		deDoc	10kb	5.07918
deDoc	10kb	5.23045		deDoc	100kb	6.20412		deDoc	10kb	5.11394		deDoc	5kb	4.54407		deDoc	5kb	5.14613		deDoc	10kb	5.14613
deDoc	10kb	5.30103		deDoc	100kb	5.30103		deDoc	10kb	5.27875		deDoc	5kb	5.46982		deDoc	5kb	5.34242		deDoc	10kb	5.07918
deDoc	10kb	6.08991		deDoc	100kb	5.60206		deDoc	10kb	5.14613		deDoc	5kb	5.68574		deDoc	5kb	5.13033		deDoc	10kb	4.69897
deDoc	10kb	5.20412		deDoc	100kb	5.47712		deDoc	10kb	5.27875		deDoc	5kb	5.17609		deDoc	5kb	4.8451		deDoc	10kb	5.38021
deDoc	10kb	4.90309		deDoc	100kb	5		deDoc	10kb	6.37291		deDoc	5kb	5.56229		deDoc	5kb	5.04139		deDoc	10kb	4.60206
deDoc	10kb	5.11394		deDoc	100kb	6.20412		deDoc	10kb	5.11394		deDoc	5kb	5.43136		deDoc	5kb	5.11394		deDoc	10kb	5.53148
deDoc	10kb	5.11394		deDoc	100kb	5.30103		deDoc	10kb	5.53148		deDoc	5kb	5.4624		deDoc	5kb	5.04139		deDoc	10kb	6.31175
deDoc	10kb	5.11394		deDoc	100kb	5.30103		deDoc	10kb	5.11394		deDoc	5kb	5.24304		deDoc	5kb	4.77815		deDoc	10kb	5.39794
deDoc	10kb	5.14613		deDoc	100kb	5.30103		deDoc	10kb	5.14613		deDoc	5kb	5.51188		deDoc	5kb	4.87506		deDoc	10kb	5.25527
deDoc	10kb	5.27875		deDoc	100kb	5.47712		deDoc	10kb	5.11394		deDoc	5kb	5.0607		deDoc	5kb	4.92942		deDoc	10kb	5.20412
deDoc	10kb	5.32222		deDoc	100kb	5		deDoc	10kb	5.25527		deDoc	5kb	5.85733		deDoc	5kb	5.04139		deDoc	10kb	5.20412
deDoc	10kb	6.32838		deDoc	100kb	5.90309		deDoc	10kb	5.32222		deDoc	5kb	6.71767		deDoc	5kb	4.8451		deDoc	10kb	5.17609
deDoc	10kb	5.17609		deDoc	100kb	6.44716		deDoc	10kb	5.25527		deDoc	5kb	5.64836		deDoc	5kb	4.8451		deDoc	10kb	4.90309
deDoc	10kb	5.04139		deDoc	100kb	5.8451		deDoc	10kb	5.27875		deDoc	5kb	4.97772		deDoc	5kb	5.11394		deDoc	10kb	5.36173
deDoc	10kb	5.32222		deDoc	100kb	5.69897		deDoc	10kb	5.23045		deDoc	5kb	5.81291		deDoc	5kb	5.0607		deDoc	10kb	5.17609
deDoc	10kb	5.20412		deDoc	100kb	5.69897		deDoc	10kb	5.25527		deDoc	5kb	5.53782		deDoc	5kb	5.02119		deDoc	10kb	5.41497
deDoc	10kb	5.25527		deDoc	100kb	5.69897		deDoc	10kb	4.60206		deDoc	5kb	5.83885		deDoc	5kb	6.48855		deDoc	10kb	5.11394
deDoc	10kb	5.39794		deDoc	100kb	6.61278		deDoc	10kb	5.50515		deDoc	5kb	5.58546		deDoc	5kb	5.45484		deDoc	10kb	6.13033
deDoc	10kb	4.69897		deDoc	100kb	5.60206		deDoc	10kb	4.60206		deDoc	5kb	5.7364		deDoc	5kb	4.39794		deDoc	10kb	5.41497
deDoc	10kb	5.04139		deDoc	100kb	5.47712		deDoc	10kb	4.77815		deDoc	5kb	5.90849		deDoc	5kb	5.14613		deDoc	10kb	4.69897
deDoc	10kb	5.23045		deDoc	100kb	6.04139		deDoc	10kb	4.69897		deDoc	5kb	5.6902		deDoc	5kb	5.09691		deDoc	10kb	5.32222
deDoc	10kb	5.32222		deDoc	100kb	5.77815		deDoc	10kb	4.69897		deDoc	5kb	5.55023		deDoc	5kb	4.95424		deDoc	10kb	5.04139
deDoc	10kb	5.32222		deDoc	100kb	5.8451		deDoc	10kb	4.47712		deDoc	5kb	6.74312		deDoc	5kb	4.95424		deDoc	10kb	5.27875
deDoc	10kb	4.95424		deDoc	100kb	5.69897		deDoc	10kb	4		deDoc	5kb	5.86629		deDoc	5kb	4.81291		deDoc	10kb	4.77815
deDoc	10kb	5.65321		deDoc	100kb	6.53148		deDoc	10kb	5.65321		deDoc	5kb	5.83569		deDoc	5kb	5.11394		deDoc	10kb	5.25527
deDoc	10kb	4.60206		deDoc	100kb	5.69897		deDoc	10kb	4.90309		deDoc	5kb	5.78533		deDoc	5kb	4		deDoc	10kb	4.90309
deDoc	10kb	4.60206		deDoc	100kb	5.60206		deDoc	10kb	4.8451		deDoc	5kb	5.8451		deDoc	5kb	4.87506		deDoc	10kb	5.11394
deDoc	10kb	4.77815		deDoc	100kb	5.60206		deDoc	10kb	4.47712		deDoc	5kb	4.39794		deDoc	5kb	5		deDoc	10kb	5.88649
deDoc	10kb	4.77815		deDoc	100kb	5.69897		deDoc	10kb	4.60206		deDoc	5kb	5.95665		deDoc	5kb	4.60206		deDoc	10kb	4.8451
deDoc	10kb	4.47712		deDoc	100kb	5.77815		deDoc	10kb	4.8451		deDoc	5kb	5.80277		deDoc	5kb	5.07918		deDoc	10kb	4.60206
deDoc	10kb	4.8451		deDoc	100kb	5.30103		deDoc	10kb	5.82607		deDoc	5kb	5.43136		deDoc	5kb	5.20412		deDoc	10kb	5
deDoc	10kb	5.07918		deDoc	100kb	6.41497		deDoc	10kb	6.67394		deDoc	5kb	5.75587		deDoc	5kb	5.30103		deDoc	10kb	5.11394
deDoc	10kb	5.73239		deDoc	100kb	5.69897		deDoc	10kb	5.77085		deDoc	5kb	5.60206		deDoc	5kb	4.39794		deDoc	10kb	4.95424
deDoc	10kb	4		deDoc	100kb	5.47712		deDoc	10kb	5.65321		deDoc	5kb	6.4764		deDoc	5kb	5		deDoc	10kb	4.77815
deDoc	10kb	4.60206		deDoc	100kb	5.60206		deDoc	10kb	5.47712		deDoc	5kb	5.42325		deDoc	5kb	5.07918		deDoc	10kb	4.90309
deDoc	10kb	4.95424		deDoc	100kb	5.77815		deDoc	10kb	5.75587		deDoc	5kb	5.4843		deDoc	5kb	4.77815		deDoc	10kb	4.95424
deDoc	10kb	4.47712		deDoc	100kb	6		deDoc	10kb	5.51851		deDoc	5kb	5.19033		deDoc	5kb	4		deDoc	10kb	6.38739
deDoc	10kb	4.69897		deDoc	100kb	6.59106		deDoc	10kb	5.69897		deDoc	5kb	5.46982		deDoc	5kb	4.90309		deDoc	10kb	5.41497
deDoc	10kb	4.77815		deDoc	100kb	5.95424		deDoc	10kb	5.64345		deDoc	5kb	5.24304		deDoc	5kb	5.25527		deDoc	10kb	5.44716
deDoc	10kb	4.8451		deDoc	100kb	6.07918		deDoc	10kb	5.47712		deDoc	5kb	5.13033		deDoc	5kb	4.39794		deDoc	10kb	5.50515
deDoc	10kb	5.04139		deDoc	100kb	5.69897		deDoc	10kb	5.68124		deDoc	5kb	5.60206		deDoc	5kb	5.04139		deDoc	10kb	5.43136
deDoc	10kb	5.70757		deDoc	100kb	5.69897		deDoc	10kb	5.14613		deDoc	5kb	5.6721		deDoc	5kb	5.41497		deDoc	10kb	5.53148
deDoc	10kb	4.47712		deDoc	100kb	6.57978		deDoc	10kb	6.27416		deDoc	5kb	5.54407		deDoc	5kb	5.23045		deDoc	10kb	4.60206
deDoc	10kb	5		deDoc	100kb	5.77815		deDoc	10kb	5.07918		deDoc	5kb	5.13033		deDoc	5kb	4.60206		deDoc	10kb	5.53148
deDoc	10kb	4.8451		deDoc	100kb	5.69897		deDoc	10kb	5.36173		deDoc	5kb	6.31911		deDoc	5kb	4.65321		deDoc	10kb	5.43136
deDoc	10kb	4.60206		deDoc	100kb	5.47712		deDoc	10kb	5.04139		deDoc	5kb	5.53148		deDoc	5kb	5.96142		deDoc	10kb	5.14613
deDoc	10kb	4.69897		deDoc	100kb	5.8451		deDoc	10kb	5.14613		deDoc	5kb	5.41497		deDoc	5kb	5.07918		deDoc	10kb	4.8451
deDoc	10kb	4.69897		deDoc	100kb	5.8451		deDoc	10kb	5		deDoc	5kb	5.32222		deDoc	5kb	4.54407		deDoc	10kb	6.13988
deDoc	10kb	4.8451		deDoc	100kb	6.30103		deDoc	10kb	5.23045		deDoc	5kb	5.02119		deDoc	5kb	4.90309		deDoc	10kb	5.17609
deDoc	10kb	6.0086		deDoc	100kb	6.81291		deDoc	10kb	5.32222		deDoc	5kb	5.25527		deDoc	5kb	4.8451		deDoc	10kb	5.20412
deDoc	10kb	5.17609		deDoc	100kb	5.90309		deDoc	10kb	5.20412		deDoc	5kb	5.49136		deDoc	5kb	4.60206		deDoc	10kb	5.34242
deDoc	10kb	5.25527		deDoc	100kb	5.95424		deDoc	10kb	5.43136		deDoc	5kb	5.14613		deDoc	5kb	4.54407		deDoc	10kb	5.30103
deDoc	10kb	4.90309		deDoc	100kb	5.69897		deDoc	10kb	5.11394		deDoc	5kb	5.51851		deDoc	5kb	4.77815		deDoc	10kb	5.23045
deDoc	10kb	4.77815		deDoc	100kb	6.04139		deDoc	10kb	5.38021		deDoc	5kb	4.47712		deDoc	5kb	4.87506		deDoc	10kb	5.07918
deDoc	10kb	4.95424		deDoc	100kb	5.8451		deDoc	10kb	6.3075		deDoc	5kb	5.35218		deDoc	5kb	4.47712		deDoc	10kb	5.07918
deDoc	10kb	4.60206		deDoc	5kb	6.07555		deDoc	10kb	5.07918		deDoc	5kb	6.23679		deDoc	5kb	4.39794		deDoc	10kb	4.95424
deDoc	10kb	5.11394		deDoc	5kb	5.16137		deDoc	10kb	5		deDoc	5kb	5.24304		deDoc	5kb	4.87506		deDoc	10kb	5.04139
deDoc	10kb	4.77815		deDoc	5kb	5.25527		deDoc	10kb	4.95424		deDoc	5kb	5.26717		deDoc	5kb	4.54407		deDoc	10kb	6.15229
deDoc	10kb	4.8451		deDoc	5kb	4.95424		deDoc	10kb	4.90309		deDoc	5kb	5.33244		deDoc	5kb	4.60206		deDoc	10kb	5.49136
deDoc	10kb	4.47712		deDoc	5kb	5.20412		deDoc	10kb	5.30103		deDoc	5kb	5.20412		deDoc	5kb	4.90309		deDoc	10kb	5.23045
deDoc	10kb	5.94939		deDoc	5kb	5.04139		deDoc	10kb	5.39794		deDoc	5kb	5.26717		deDoc	5kb	5.26717		deDoc	10kb	5.17609
deDoc	10kb	5		deDoc	5kb	4.92942		deDoc	10kb	5		deDoc	5kb	5.40654		deDoc	5kb	6.37931		deDoc	10kb	5.23045
deDoc	10kb	5.04139		deDoc	5kb	5.33244		deDoc	10kb	5.23045		deDoc	5kb	5.24304		deDoc	5kb	5.27875		deDoc	10kb	5.07918
deDoc	10kb	5.20412		deDoc	5kb	5.33244		deDoc	10kb	5.17609		deDoc	5kb	5.04139		deDoc	5kb	5.29003		deDoc	10kb	5.25527
deDoc	10kb	4.30103		deDoc	5kb	6.0607		deDoc	10kb	5.32222		deDoc	5kb	5.23045		deDoc	5kb	5.34242		deDoc	10kb	5.14613
deDoc	10kb	4.69897		deDoc	5kb	5.17609		deDoc	10kb	5.07918		deDoc	5kb	6.34733		deDoc	5kb	5.17609		deDoc	10kb	4.95424
deDoc	10kb	5.07918		deDoc	5kb	4.90309		deDoc	10kb	4.90309		deDoc	5kb	5.49136		deDoc	5kb	3.69897		deDoc	10kb	6.11059
deDoc	10kb	4.47712		deDoc	5kb	5.25527		deDoc	10kb	5.36173		deDoc	5kb	5.31175		deDoc	5kb	5.14613		deDoc	10kb	5.17609
deDoc	10kb	4.47712		deDoc	5kb	5.19033		deDoc	10kb	6.4014		deDoc	5kb	4.97772		deDoc	5kb	5.16137		deDoc	10kb	5.11394
deDoc	10kb	4.69897		deDoc	5kb	3.69897		deDoc	10kb	5.36173		deDoc	5kb	5.30103		deDoc	5kb	5.09691		deDoc	10kb	5.20412
deDoc	10kb	5.11394		deDoc	5kb	4.97772		deDoc	10kb	5.27875		deDoc	5kb	5.11394		deDoc	5kb	4.69897		deDoc	10kb	4.69897
deDoc	10kb	4.8451		deDoc	5kb	5.02119		deDoc	10kb	5.23045		deDoc	5kb	5.32222		deDoc	5kb	4		deDoc	10kb	5.20412
deDoc	10kb	6.07555		deDoc	5kb	5.09691		deDoc	10kb	5.27875		deDoc	5kb	5.11394		deDoc	5kb	5.29003		deDoc	10kb	5.11394
deDoc	10kb	5.20412		deDoc	5kb	4.95424		deDoc	10kb	5		deDoc	5kb	5.14613		deDoc	5kb	5.02119		deDoc	10kb	5
deDoc	10kb	4.8451		deDoc	5kb	6.34341		deDoc	10kb	5.44716		deDoc	5kb	4.8451		deDoc	5kb	4.8451		deDoc	10kb	5.23045
deDoc	10kb	4.47712		deDoc	5kb	5.39794		deDoc	10kb	5.27875		deDoc	5kb	5.0607		deDoc	5kb	5.0607		deDoc	10kb	4.77815
deDoc	10kb	5.07918		deDoc	5kb	5.21748		deDoc	10kb	5.23045		deDoc	5kb	5.36173		deDoc	5kb	4.39794		deDoc	10kb	5.32222
deDoc	10kb	4.60206		deDoc	5kb	5.51188		deDoc	10kb	5.14613		deDoc	5kb	5.19033		deDoc	5kb	4.17609		deDoc	10kb	6.52763
deDoc	10kb	5		deDoc	5kb	5.0607		deDoc	10kb	5.63347		deDoc	5kb	5.76716		deDoc	5kb	5.11394		deDoc	10kb	5.47712
deDoc	10kb	4.8451		deDoc	5kb	5.5563		deDoc	10kb	5.34242		deDoc	5kb	6.72469		deDoc	5kb	4.30103		deDoc	10kb	5.49136
deDoc	10kb	4.95424		deDoc	5kb	5.33244		deDoc	10kb	6.32015		deDoc	5kb	5.62839		deDoc	5kb	5.20412		deDoc	10kb	5.53148
deDoc	10kb	4.77815		deDoc	5kb	5.44716		deDoc	10kb	5.30103		deDoc	5kb	5.47712		deDoc	5kb	4.60206		deDoc	10kb	5.50515
deDoc	10kb	4.60206		deDoc	5kb	5.56229		deDoc	10kb	4		deDoc	5kb	5.30103		deDoc	5kb	5.24304		deDoc	10kb	5.63347
deDoc	10kb	4.69897		deDoc	5kb	4.30103		deDoc	10kb	5.20412		deDoc	5kb	5.68124		deDoc	5kb	6.266		deDoc	10kb	4.95424
deDoc	10kb	5.04139		deDoc	5kb	5.72016		deDoc	10kb	5.30103		deDoc	5kb	5.74036		deDoc	5kb	5.04139		deDoc	10kb	5.5563
deDoc	10kb	4.69897		deDoc	5kb	4.87506		deDoc	10kb	5.41497		deDoc	5kb	5.41497		deDoc	5kb	4.69897		deDoc	10kb	5.38021
deDoc	10kb	5.93952		deDoc	5kb	4.87506		deDoc	10kb	5.14613		deDoc	5kb	5.41497		deDoc	5kb	4.90309		deDoc	10kb	5.17609
deDoc	10kb	5.04139		deDoc	5kb	4.77815		deDoc	10kb	5.32222		deDoc	5kb	5.74429		deDoc	5kb	5.21748		deDoc	10kb	5.51851
deDoc	10kb	5.11394		deDoc	5kb	4.77815		deDoc	10kb	5.04139		deDoc	5kb	5.39794		deDoc	5kb	5.13033		deDoc	10kb	5.25527
deDoc	10kb	4.90309		deDoc	5kb	4.74036		deDoc	10kb	5.25527		deDoc	5kb	5.7364		deDoc	5kb	4.87506		deDoc	10kb	5.07918
deDoc	10kb	4.60206		deDoc	5kb	4.95424		deDoc	10kb	5.39794		deDoc	5kb	5.44716		deDoc	5kb	4		deDoc	10kb	6
deDoc	10kb	4.90309		deDoc	5kb	4.60206		deDoc	10kb	4.60206		deDoc	5kb	5.74036		deDoc	5kb	5.11394		deDoc	10kb	5.07918
deDoc	10kb	4.90309		deDoc	5kb	4.97772		deDoc	10kb	5.27875		deDoc	5kb	5.37107		deDoc	5kb	4.54407		deDoc	10kb	4.95424
deDoc	10kb	4.77815		deDoc	5kb	5.91381		deDoc	10kb	6.27416		deDoc	5kb	6.27184		deDoc	5kb	5.31175		deDoc	10kb	4.69897
deDoc	10kb	5.04139		deDoc	5kb	4.95424		deDoc	10kb	5.25527		deDoc	5kb	5.39794		deDoc	5kb	5.11394		deDoc	10kb	5.07918
deDoc	10kb	5.25527		deDoc	5kb	4.8451		deDoc	10kb	5.32222		deDoc	5kb	5.38021		deDoc	5kb	4.87506		deDoc	10kb	5.04139
deDoc	10kb	6.11059		deDoc	5kb	5.09691		deDoc	10kb	4.90309		deDoc	5kb	4.60206		deDoc	5kb	4.77815		deDoc	10kb	4.69897
deDoc	10kb	5.11394		deDoc	5kb	4.81291		deDoc	10kb	5.25527		deDoc	5kb	5.38021		deDoc	5kb	5.31175		deDoc	10kb	5.14613
deDoc	10kb	5.25527		deDoc	5kb	5.11394		deDoc	10kb	5.38021		deDoc	5kb	5.02119		deDoc	5kb	5.11394		deDoc	10kb	5.04139
deDoc	10kb	5.11394		deDoc	5kb	4.90309		deDoc	10kb	4.90309		deDoc	5kb	5.33244		deDoc	5kb	4.92942		deDoc	10kb	5.11394
deDoc	10kb	5.04139		deDoc	5kb	5.11394		deDoc	10kb	5.36173		deDoc	5kb	4.77815		deDoc	5kb	6.05881		deDoc	10kb	5.92428
deDoc	10kb	4.95424		deDoc	5kb	5.99123		deDoc	10kb	4.8451		deDoc	5kb	5.31175		deDoc	5kb	5.11394		deDoc	10kb	5.07918
deDoc	10kb	5		deDoc	5kb	5.09691		deDoc	10kb	5.27875		deDoc	5kb	5.04139		deDoc	5kb	5.11394		deDoc	10kb	5.04139
deDoc	10kb	5		deDoc	5kb	4.65321		deDoc	10kb	5.11394		deDoc	5kb	5.07918		deDoc	5kb	4.92942		deDoc	10kb	4.60206
deDoc	10kb	5.27875		deDoc	5kb	5.20412		deDoc	100kb	6.17609		deDoc	5kb	5.53148		deDoc	5kb	5		deDoc	10kb	5.20412
deDoc	10kb	4.60206		deDoc	5kb	4.30103		deDoc	100kb	5.60206		deDoc	5kb	6.27646		deDoc	5kb	5		deDoc	10kb	4.8451
deDoc	10kb	5.89209		deDoc	5kb	4.97772		deDoc	100kb	5.47712		deDoc	5kb	4.92942		deDoc	5kb	4.8451		deDoc	10kb	4.95424
deDoc	10kb	5.14613		deDoc	5kb	4.77815		deDoc	100kb	5.47712		deDoc	5kb	5.17609		deDoc	5kb	5.07918		deDoc	10kb	4.69897
deDoc	10kb	4.8451		deDoc	5kb	4.95424		deDoc	100kb	5.30103		deDoc	5kb	5.38917		deDoc	5kb	4.81291		deDoc	10kb	5
deDoc	10kb	5.04139		deDoc	5kb	5.11394		deDoc	100kb	5.8451		deDoc	5kb	5.42325		deDoc	5kb	4.81291		deDoc	10kb	6.21748
deDoc	10kb	4.8451		deDoc	5kb	4.39794		deDoc	100kb	5.30103		deDoc	5kb	5.04139		deDoc	5kb	4.8451		deDoc	10kb	5
deDoc	10kb	4.90309		deDoc	5kb	5.02119		deDoc	100kb	5		deDoc	5kb	5.24304		deDoc	5kb	4.8451		deDoc	10kb	5.34242
deDoc	10kb	4.90309		deDoc	5kb	5.09691		deDoc	100kb	5.60206		deDoc	5kb	5.0607		deDoc	5kb	5.37107		deDoc	10kb	5.27875
deDoc	10kb	4.69897		deDoc	5kb	6.14768		deDoc	100kb	6.43136		deDoc	5kb	5.33244		deDoc	5kb	6.2878		deDoc	10kb	5.07918
deDoc	10kb	4.77815		deDoc	5kb	5.16137		deDoc	100kb	5.47712		deDoc	5kb	5.16137		deDoc	5kb	5.19033		deDoc	10kb	5.17609
deDoc	10kb	4.95424		deDoc	5kb	5.20412		deDoc	100kb	5.77815		deDoc	5kb	4.69897		deDoc	5kb	4.8451		deDoc	10kb	5.39794
deDoc	10kb	5.6902		deDoc	5kb	5.16137		deDoc	100kb	5.69897		deDoc	5kb	6.23172		deDoc	5kb	5.20412		deDoc	10kb	5.23045
deDoc	10kb	5.04139		deDoc	5kb	5.04139		deDoc	100kb	5.69897		deDoc	5kb	5.33244		deDoc	5kb	5.21748		deDoc	10kb	5.25527
deDoc	10kb	4.69897		deDoc	5kb	4.90309		deDoc	100kb	5.30103		deDoc	5kb	5.31175		deDoc	5kb	4.92942		deDoc	10kb	5.36173
deDoc	10kb	4.77815		deDoc	5kb	5.30103		deDoc	100kb	6.07918		deDoc	5kb	5.17609		deDoc	5kb	4.81291		deDoc	10kb	6.43933
deDoc	10kb	4.47712		deDoc	5kb	4.74036		deDoc	100kb	5.30103		deDoc	5kb	4.8451		deDoc	5kb	4.69897		deDoc	10kb	5.5563
deDoc	10kb	5		deDoc	5kb	5.24304		deDoc	100kb	5		deDoc	5kb	5.02119		deDoc	5kb	5.02119		deDoc	10kb	5.47712
deDoc	10kb	5.04139		deDoc	5kb	4.92942		deDoc	100kb	5.60206		deDoc	5kb	5.07918		deDoc	5kb	5.11394		deDoc	10kb	5.43136
deDoc	10kb	5.94939		deDoc	5kb	4.87506		deDoc	100kb	5.69897		deDoc	5kb	5.0607		deDoc	5kb	5		deDoc	10kb	5.20412
deDoc	10kb	4.77815		deDoc	5kb	5.49136		deDoc	100kb	6.25527		deDoc	5kb	5.11394		deDoc	5kb	4.54407		deDoc	10kb	5.27875
deDoc	10kb	5.04139		deDoc	5kb	6.48073		deDoc	100kb	5.60206		deDoc	5kb	5.16137		deDoc	5kb	3.69897		deDoc	10kb	5.34242
deDoc	10kb	4.77815		deDoc	5kb	5.53782		deDoc	100kb	5.47712		deDoc	5kb	5.16137		deDoc	5kb	4.69897		deDoc	10kb	5.41497
deDoc	10kb	5.04139		deDoc	5kb	5.51851		deDoc	100kb	5.30103		deDoc	5kb	5.30103		deDoc	5kb	4.92942		deDoc	10kb	4.8451
deDoc	10kb	4.8451		deDoc	5kb	5.14613		deDoc	100kb	5.8451		deDoc	5kb	5.19033		deDoc	5kb	5.19033		deDoc	10kb	5.27875
deDoc	10kb	4.69897		deDoc	5kb	5.60746		deDoc	100kb	6.4624		deDoc	5kb	6.27646		deDoc	5kb	4.65321		deDoc	10kb	5.60206
deDoc	10kb	5.07918		deDoc	5kb	5.6902		deDoc	100kb	5.69897		deDoc	5kb	5.24304		deDoc	5kb	5.19033		deDoc	10kb	5.20412
deDoc	10kb	5.07918		deDoc	5kb	5.42325		deDoc	100kb	5.77815		deDoc	5kb	5.36173		deDoc	5kb	5.14613		deDoc	10kb	6.21484
deDoc	10kb	5		deDoc	5kb	5.27875		deDoc	100kb	5.47712		deDoc	5kb	5.25527		deDoc	5kb	6.36829		deDoc	10kb	5.23045
deDoc	10kb	6.04532		deDoc	5kb	5.52504		deDoc	100kb	5.60206		deDoc	5kb	5.24304		deDoc	5kb	4.92942		deDoc	10kb	5.17609
deDoc	10kb	4.95424		deDoc	5kb	5.23045		deDoc	100kb	6.04139		deDoc	5kb	5.41497		deDoc	5kb	3.69897		deDoc	10kb	5.32222
deDoc	10kb	5.04139		deDoc	5kb	5.23045		deDoc	100kb	6.57978		deDoc	5kb	4.54407		deDoc	5kb	5.07918		deDoc	10kb	4.95424
deDoc	10kb	4.77815		deDoc	5kb	5.95904		deDoc	100kb	5.77815		deDoc	5kb	5.43136		deDoc	5kb	5.0607		deDoc	10kb	4.95424
deDoc	10kb	4.95424		deDoc	5kb	5.09691		deDoc	100kb	5		deDoc	5kb	5.5682		deDoc	5kb	5.20412		deDoc	10kb	5.25527
deDoc	10kb	5.20412		deDoc	5kb	5.07918		deDoc	100kb	5.95424		deDoc	5kb	5.19033		deDoc	5kb	5.31175		deDoc	10kb	4.95424
deDoc	10kb	5.17609		deDoc	5kb	5.09691		deDoc	100kb	5		deDoc	5kb	6.31069		deDoc	5kb	4		deDoc	10kb	5.07918
deDoc	10kb	5.07918		deDoc	5kb	5.04139		deDoc	100kb	5.69897		deDoc	5kb	5.34242		deDoc	5kb	3.69897		deDoc	10kb	5.34242
deDoc	10kb	5.17609		deDoc	5kb	5.09691		deDoc	100kb	5.47712		deDoc	5kb	5.35218		deDoc	5kb	5.02119		deDoc	10kb	4.77815
deDoc	10kb	4.77815		deDoc	5kb	5.02119		deDoc	100kb	6.07918		deDoc	5kb	5.04139		deDoc	5kb	4.69897		deDoc	10kb	5.39794
deDoc	10kb	5.57978		deDoc	5kb	5.4624		deDoc	100kb	5.47712		deDoc	5kb	5.36173		deDoc	5kb	4.8451		deDoc	10kb	6.16732
deDoc	10kb	4.60206		deDoc	5kb	6.62583		deDoc	100kb	5.60206		deDoc	5kb	5.13033		deDoc	5kb	4.97772		deDoc	10kb	4.90309
deDoc	10kb	4.47712		deDoc	5kb	5.80956		deDoc	100kb	5.47712		deDoc	5kb	5.26717		deDoc	5kb	5.04139		deDoc	10kb	5.34242
deDoc	10kb	4.77815		deDoc	5kb	5.31175		deDoc	100kb	6.47712		deDoc	5kb	5.23045		deDoc	5kb	5.38917		deDoc	10kb	5.30103
deDoc	10kb	4.69897		deDoc	5kb	5.90037		deDoc	100kb	5.77815		deDoc	5kb	5.4624		deDoc	5kb	5.40654		deDoc	10kb	5.32222
deDoc	10kb	4.47712		deDoc	5kb	5.61278		deDoc	100kb	5.77815		deDoc	5kb	5.43136		deDoc	5kb	5.02119		deDoc	10kb	4.8451
deDoc	10kb	4.69897		deDoc	5kb	5.41497		deDoc	100kb	5.30103		deDoc	5kb	5.63849		deDoc	5kb	5.26717		deDoc	10kb	5.36173
deDoc	10kb	5.49136		deDoc	5kb	5.51188		deDoc	100kb	5.60206		deDoc	5kb	6.61648		deDoc	5kb	5.25527		deDoc	10kb	5.14613
deDoc	10kb	6.50106		deDoc	5kb	5.90309		deDoc	100kb	5.60206		deDoc	5kb	5.81954		deDoc	5kb	4.92942		deDoc	10kb	4.77815
deDoc	10kb	5.39794		deDoc	5kb	5.65321		deDoc	100kb	5.95424		deDoc	5kb	5.41497		deDoc	5kb	6.18327		deDoc	10kb	6.10721
deDoc	10kb	5.41497		deDoc	5kb	5.56229		deDoc	100kb	6.43136		deDoc	5kb	5.77815		deDoc	5kb	4.47712		deDoc	10kb	5.38021
deDoc	10kb	5.20412		deDoc	5kb	6.49762		deDoc	100kb	5.69897		deDoc	5kb	5.49136		deDoc	5kb	4.77815		deDoc	10kb	5.07918
deDoc	10kb	5.47712		deDoc	5kb	5.5682		deDoc	100kb	5.8451		deDoc	5kb	5.16137		deDoc	5kb	5.23045		deDoc	10kb	5.11394
deDoc	10kb	5.5563		deDoc	5kb	5.36173		deDoc	100kb	5.47712		deDoc	5kb	5.39794		deDoc	5kb	5.0607		deDoc	10kb	5
deDoc	10kb	5.23045		deDoc	5kb	5.31175		deDoc	100kb	6		deDoc	5kb	5.51188		deDoc	5kb	4		deDoc	10kb	5.17609
deDoc	10kb	5.20412		deDoc	5kb	5.77452		deDoc	100kb	5		deDoc	5kb	5.60206		deDoc	5kb	4.60206		deDoc	10kb	5.07918
deDoc	10kb	5.25527		deDoc	5kb	5.49831		deDoc	100kb	5.30103		deDoc	5kb	5.69461		deDoc	5kb	5.31175		deDoc	10kb	5.20412
deDoc	10kb	5.43136		deDoc	5kb	5.65801		deDoc	100kb	5		deDoc	5kb	5.31175		deDoc	5kb	4.69897		deDoc	10kb	5.07918
deDoc	10kb	5.59106		deDoc	5kb	5.72835		deDoc	100kb	5.30103		deDoc	5kb	4.74036		deDoc	5kb	4.77815		deDoc	10kb	5.20412
deDoc	10kb	5.39794		deDoc	5kb	4.54407		deDoc	100kb	5		deDoc	5kb	6.17754		deDoc	5kb	5.27875		deDoc	10kb	6.22011
deDoc	10kb	5		deDoc	5kb	4.69897		deDoc	100kb	6.17609		deDoc	5kb	4.97772		deDoc	5kb	5.07918		deDoc	10kb	4.77815
deDoc	10kb	5.83885		deDoc	5kb	5.95182		deDoc	100kb	5.60206		deDoc	5kb	5.35218		deDoc	5kb	4.90309		deDoc	10kb	5.11394
deDoc	10kb	4.90309		deDoc	5kb	5.09691		deDoc	100kb	5.60206		deDoc	5kb	4.74036		deDoc	5kb	5.38917		deDoc	10kb	5.23045
deDoc	10kb	4.60206		deDoc	5kb	4.95424		deDoc	100kb	5.47712		deDoc	5kb	5.0607		deDoc	5kb	5.30103		deDoc	10kb	4.69897
deDoc	10kb	4.8451		deDoc	5kb	5.13033		deDoc	100kb	5.77815		deDoc	5kb	5.04139		deDoc	5kb	6.23172		deDoc	10kb	5.14613
deDoc	10kb	5.07918		deDoc	5kb	4.74036		deDoc	100kb	6.27875		deDoc	5kb	5.17609		deDoc	5kb	4.95424		deDoc	10kb	5.14613
deDoc	10kb	4.8451		deDoc	5kb	5.14613		deDoc	100kb	5.60206		deDoc	5kb	5.19033		deDoc	5kb	4.90309		deDoc	10kb	5.34242
deDoc	10kb	5		deDoc	5kb	4.69897		deDoc	100kb	5.30103		deDoc	5kb	5.19033		deDoc	5kb	4.90309		deDoc	10kb	5.17609
deDoc	10kb	4.60206		deDoc	5kb	5.23045		deDoc	100kb	5.60206		deDoc	5kb	5.36173		deDoc	5kb	4		deDoc	10kb	5.23045
deDoc	10kb	4.95424		deDoc	5kb	4.60206		deDoc	100kb	5.47712		deDoc	5kb	5.04139		deDoc	5kb	4.92942		deDoc	10kb	5.23045
deDoc	10kb	6.18752		deDoc	5kb	5.19033		deDoc	100kb	6.36173		deDoc	5kb	4.92942		deDoc	5kb	5.02119		deDoc	10kb	5.07918
deDoc	10kb	5.23045		deDoc	5kb	6.16732		deDoc	100kb	5.77815		deDoc	5kb	6.48785		deDoc	5kb	4.74036		deDoc	10kb	6
deDoc	10kb	5.25527		deDoc	5kb	5.25527		deDoc	100kb	5.69897		deDoc	5kb	5.5563		deDoc	5kb	5.19033		deDoc	10kb	4.69897
deDoc	10kb	4.95424		deDoc	5kb	5.26717		deDoc	100kb	5.77815		deDoc	5kb	5.52504		deDoc	5kb	5.14613		deDoc	10kb	4.95424
deDoc	10kb	5.20412		deDoc	5kb	5.04139		deDoc	100kb	5.69897		deDoc	5kb	5.02119		deDoc	5kb	4.97772		deDoc	10kb	5
deDoc	10kb	4.77815		deDoc	5kb	5.39794		deDoc	100kb	6.44716		deDoc	5kb	5.40654		deDoc	5kb	5.13033		deDoc	10kb	5.04139
deDoc	10kb	5.20412		deDoc	5kb	5.40654		deDoc	100kb	5.47712		deDoc	5kb	5.44716		deDoc	5kb	5.42325		deDoc	10kb	5.04139
deDoc	10kb	5.07918		deDoc	5kb	5.36173		deDoc	100kb	5.69897		deDoc	5kb	4.77815		deDoc	5kb	4.39794		deDoc	10kb	5
deDoc	10kb	5.11394		deDoc	5kb	4.8451		deDoc	100kb	5.69897		deDoc	5kb	5.45484		deDoc	5kb	5.0607		deDoc	10kb	5.11394
deDoc	10kb	4.8451		deDoc	5kb	4.60206		deDoc	100kb	5.77815		deDoc	5kb	5.50515		deDoc	5kb	4.87506		deDoc	10kb	5.04139
deDoc	10kb	5.32222		deDoc	5kb	5.60746		deDoc	100kb	5.77815		deDoc	5kb	5.53148		deDoc	5kb	5.78533		deDoc	10kb	5.04139
deDoc	10kb	4.8451		deDoc	5kb	4.95424		deDoc	100kb	6.41497		deDoc	5kb	5.41497		deDoc	5kb	4.87506		deDoc	10kb	5.90849
deDoc	10kb	6.32222		deDoc	5kb	4.87506		deDoc	100kb	5.8451		deDoc	5kb	5.51851		deDoc	5kb	4.69897		deDoc	10kb	4.95424
deDoc	10kb	5.50515		deDoc	5kb	4.81291		deDoc	100kb	5		deDoc	5kb	5.19033		deDoc	5kb	4.77815		deDoc	10kb	4.95424
deDoc	10kb	5.17609		deDoc	5kb	4.8451		deDoc	100kb	5.69897		deDoc	5kb	6.86064		deDoc	5kb	4.60206		deDoc	10kb	5.07918
deDoc	10kb	5.04139		deDoc	5kb	4.60206		deDoc	100kb	5.47712		deDoc	5kb	5.71181		deDoc	5kb	4.60206		deDoc	10kb	4.60206
deDoc	10kb	5.20412		deDoc	5kb	6.02735		deDoc	100kb	5.60206		deDoc	5kb	5.46982		deDoc	5kb	3.69897		deDoc	10kb	4.8451
deDoc	10kb	5.20412		deDoc	5kb	3.69897		deDoc	100kb	6.07918		deDoc	5kb	5.29003		deDoc	5kb	4.90309		deDoc	10kb	4.8451
deDoc	10kb	5.20412		deDoc	5kb	3.69897		deDoc	100kb	5.30103		deDoc	5kb	5.23045		deDoc	5kb	4.60206		deDoc	10kb	4.77815
deDoc	10kb	5.25527		deDoc	5kb	3.69897		deDoc	100kb	5.60206		deDoc	5kb	5.20412		deDoc	5kb	3.69897		deDoc	10kb	4.90309
deDoc	10kb	4.95424		deDoc	5kb	4.17609		deDoc	100kb	5.60206		deDoc	5kb	5.38021		deDoc	5kb	4.95424		deDoc	10kb	4.60206
deDoc	10kb	5.30103		deDoc	5kb	4.17609		deDoc	100kb	6.11394		deDoc	5kb	3.69897		deDoc	5kb	4.47712		deDoc	10kb	5.90849
deDoc	10kb	5.27875		deDoc	5kb	5.21748		deDoc	100kb	5.30103		deDoc	5kb	5.20412		deDoc	5kb	6.13033		deDoc	10kb	5.11394
deDoc	10kb	5.30103		deDoc	5kb	4.92942		deDoc	100kb	5.69897		deDoc	5kb	5.36173		deDoc	5kb	5.26717		deDoc	10kb	4.69897
deDoc	10kb	5.14613		deDoc	5kb	4.95424		deDoc	100kb	5.60206		deDoc	5kb	5.14613		deDoc	5kb	5.07918		deDoc	10kb	5
deDoc	10kb	6.03342		deDoc	5kb	5.20412		deDoc	100kb	6.20412		deDoc	5kb	5.21748		deDoc	5kb	4.92942		deDoc	10kb	4.8451
deDoc	10kb	4.90309		deDoc	5kb	5.26717		deDoc	100kb	5.47712		deDoc	5kb	5.25527		deDoc	5kb	4.8451		deDoc	10kb	5.11394
deDoc	10kb	5.23045		deDoc	5kb	5.30103		deDoc	100kb	5.47712		deDoc	5kb	5.55023		deDoc	5kb	5.11394		deDoc	10kb	5.27875
deDoc	10kb	4.69897		deDoc	5kb	4.69897		deDoc	100kb	5.47712		deDoc	5kb	3.69897		deDoc	5kb	5.20412		deDoc	10kb	4.8451
deDoc	10kb	4.8451		deDoc	5kb	4.39794		deDoc	100kb	5.69897		deDoc	5kb	4.30103		deDoc	5kb	4.30103		deDoc	10kb	5.47712
deDoc	10kb	5.11394		deDoc	5kb	5.25527		deDoc	100kb	6.32222		deDoc	5kb	5.91381		deDoc	5kb	5.14613		deDoc	10kb	4.8451
deDoc	10kb	4.60206		deDoc	5kb	6.20276		deDoc	100kb	5.69897		deDoc	5kb	5.13033		deDoc	5kb	4.30103		deDoc	10kb	4.60206
deDoc	10kb	4.90309		deDoc	5kb	5.11394		deDoc	100kb	5.47712		deDoc	5kb	6.47857		deDoc	5kb	4.8451		deDoc	10kb	4.47712
deDoc	10kb	5.23045		deDoc	5kb	4.81291		deDoc	100kb	5.69897		deDoc	5kb	5.24304		deDoc	5kb	5.30103		deDoc	10kb	4.69897
deDoc	10kb	4.77815		deDoc	5kb	5.45484		deDoc	100kb	5		deDoc	5kb	5.07918		deDoc	5kb	4.77815		deDoc	10kb	4
deDoc	10kb	5.25527		deDoc	5kb	5.0607		deDoc	100kb	6.32222		deDoc	5kb	5.07918		deDoc	5kb	4.87506		deDoc	10kb	5.72428
deDoc	10kb	6.01703		deDoc	5kb	5.31175		deDoc	100kb	5.47712		deDoc	5kb	5.42325		deDoc	5kb	5.91645		deDoc	10kb	4.77815
deDoc	10kb	4.77815		deDoc	5kb	4.95424		deDoc	100kb	5.60206		deDoc	5kb	4.17609		deDoc	5kb	4		deDoc	10kb	4.77815
deDoc	10kb	5		deDoc	5kb	5.07918		deDoc	100kb	5.69897		deDoc	5kb	4.95424		deDoc	5kb	4.90309		deDoc	10kb	4.47712
deDoc	10kb	5.04139		deDoc	5kb	4.39794		deDoc	100kb	5.60206		deDoc	5kb	5.72016		deDoc	5kb	4.8451		deDoc	10kb	4.69897
deDoc	10kb	4.69897		deDoc	5kb	5.20412		deDoc	100kb	5.30103		deDoc	5kb	5.32222		deDoc	5kb	5.02119		deDoc	10kb	4.60206
deDoc	10kb	5.07918		deDoc	5kb	5.13033		deDoc	100kb	6.04139		deDoc	5kb	5.19033		deDoc	5kb	4.39794		deDoc	10kb	5.07918
deDoc	10kb	4.90309		deDoc	5kb	4.47712		deDoc	100kb	5.30103		deDoc	5kb	5.29003		deDoc	5kb	4.77815		deDoc	10kb	5
deDoc	10kb	5.07918		deDoc	5kb	4.69897		deDoc	100kb	5.30103		deDoc	5kb	5.49136		deDoc	5kb	5.0607		deDoc	10kb	6.58546
deDoc	10kb	4.69897		deDoc	5kb	6.3075		deDoc	100kb	5.30103		deDoc	5kb	5.23045		deDoc	5kb	4.69897		deDoc	10kb	5.5682
deDoc	10kb	4.90309		deDoc	5kb	5.58546		deDoc	100kb	5.77815		deDoc	5kb	5.5682		deDoc	5kb	4.87506		deDoc	10kb	5.27875
deDoc	10kb	5.20412		deDoc	5kb	5.38917		deDoc	100kb	6.30103		deDoc	5kb	4.60206		deDoc	5kb	5.04139		deDoc	10kb	5.6902
deDoc	10kb	6.3927		deDoc	5kb	5.30103		deDoc	100kb	5.60206		deDoc	5kb	6.25164		deDoc	5kb	5.33244		deDoc	10kb	5.716
deDoc	10kb	5.27875		deDoc	5kb	5.19033		deDoc	100kb	5.47712		deDoc	5kb	5.19033		deDoc	5kb	6.43854		deDoc	10kb	4.77815
deDoc	10kb	5.41497		deDoc	5kb	5.14613		deDoc	100kb	5.60206		deDoc	5kb	5.16137		deDoc	5kb	5.14613		deDoc	10kb	5.74819
deDoc	10kb	5.49136		deDoc	5kb	5.21748		deDoc	100kb	5.30103		deDoc	5kb	5.27875		deDoc	5kb	5.26717		deDoc	10kb	5.69897
deDoc	10kb	5.38021		deDoc	5kb	5.09691		deDoc	100kb	5.90309		deDoc	5kb	4.8451		deDoc	5kb	5.41497		deDoc	10kb	5.51851
deDoc	10kb	5		deDoc	5kb	4		deDoc	100kb	5.30103		deDoc	5kb	5.33244		deDoc	5kb	4.69897		deDoc	10kb	5.68124
deDoc	10kb	5.44716		deDoc	5kb	5.23045		deDoc	100kb	5.30103		deDoc	5kb	5.02119		deDoc	5kb	5.36173		deDoc	10kb	5.17609
deDoc	10kb	4.77815		deDoc	5kb	5.36173		deDoc	100kb	6.14613		deDoc	5kb	5.29003		deDoc	5kb	5.41497		deDoc	10kb	4.69897
deDoc	10kb	5.25527		deDoc	5kb	4.97772		deDoc	100kb	6.80618		deDoc	5kb	5.27875		deDoc	5kb	5.34242		deDoc	10kb	5.86332
deDoc	10kb	5.20412		deDoc	5kb	4.74036		deDoc	100kb	5.77815		deDoc	5kb	5.24304		deDoc	5kb	5.45484		deDoc	10kb	5
deDoc	10kb	5.39794		deDoc	5kb	6.21617		deDoc	100kb	6		deDoc	5kb	4.87506		deDoc	5kb	5.31175		deDoc	10kb	4.8451
deDoc	10kb	5.23045		deDoc	5kb	5.47712		deDoc	100kb	6.20412		deDoc	5kb	4.90309		deDoc	5kb	5.16137		deDoc	10kb	4.95424
deDoc	10kb	5.32222		deDoc	5kb	5.34242		deDoc	100kb	6.14613		deDoc	5kb	5.85126		deDoc	5kb	5.38021		deDoc	10kb	5.11394
deDoc	10kb	6.17026		deDoc	5kb	5.14613		deDoc	100kb	6.14613		deDoc	5kb	6.74663		deDoc	5kb	5.02119		deDoc	10kb	5.04139
deDoc	10kb	5.20412		deDoc	5kb	5.24304		deDoc	100kb	5.60206		deDoc	5kb	5.79239		deDoc	5kb	5.14613		deDoc	10kb	5.07918
deDoc	10kb	5.36173		deDoc	5kb	4.81291		deDoc	100kb	5.47712		deDoc	5kb	5.65801		deDoc	5kb	5.23045		deDoc	10kb	5.23045
deDoc	10kb	5.25527		deDoc	5kb	5.11394		deDoc	100kb	5.60206		deDoc	5kb	4.90309		deDoc	5kb	6.23426		deDoc	10kb	6.36736
deDoc	10kb	4.69897		deDoc	5kb	4.77815		deDoc	100kb	5.47712		deDoc	5kb	5.68574		deDoc	5kb	5.23045		deDoc	10kb	5
deDoc	10kb	5.07918		deDoc	5kb	5.43933		deDoc	100kb	6.75587		deDoc	5kb	5.52504		deDoc	5kb	5.11394		deDoc	10kb	5.27875
deDoc	10kb	5.07918		deDoc	5kb	5.25527		deDoc	100kb	5.30103		deDoc	5kb	5.80618		deDoc	5kb	3.69897		deDoc	10kb	5.14613
deDoc	10kb	5.07918		deDoc	5kb	4.77815		deDoc	100kb	5.30103		deDoc	5kb	4.8451		deDoc	5kb	4.81291		deDoc	10kb	5.23045
deDoc	10kb	4.60206		deDoc	5kb	6.28892		deDoc	100kb	5.60206		deDoc	5kb	5.96848		deDoc	5kb	5.14613		deDoc	10kb	5.07918
deDoc	10kb	5.20412		deDoc	5kb	5.31175		deDoc	100kb	5.60206		deDoc	5kb	5.89209		deDoc	5kb	3.69897		deDoc	10kb	5
deDoc	10kb	5.49136		deDoc	5kb	5.4624		deDoc	100kb	5.90309		deDoc	5kb	5.62839		deDoc	5kb	4.87506		deDoc	10kb	5.36173
deDoc	10kb	6.2878		deDoc	5kb	5.20412		deDoc	100kb	6.47712		deDoc	5kb	5.33244		deDoc	5kb	4.30103		deDoc	10kb	5.20412
deDoc	10kb	5.23045		deDoc	5kb	4.97772		deDoc	100kb	5.60206		deDoc	5kb	6.266		deDoc	5kb	3.69897		deDoc	10kb	5.49136
deDoc	10kb	5.17609		deDoc	5kb	5.36173		deDoc	100kb	5.60206		deDoc	5kb	5.11394		deDoc	5kb	5.0607		deDoc	10kb	5.23045
deDoc	10kb	5.20412		deDoc	5kb	5.23045		deDoc	100kb	5.47712		deDoc	5kb	5.11394		deDoc	5kb	4.65321		deDoc	10kb	5.23045
deDoc	10kb	5.04139		deDoc	5kb	5.26717		deDoc	100kb	5.60206		deDoc	5kb	5.09691		deDoc	5kb	5.21748		deDoc	10kb	5.25527
deDoc	10kb	5.25527		deDoc	5kb	5.27875		deDoc	100kb	5.47712		deDoc	5kb	5.25527		deDoc	5kb	3.69897		deDoc	10kb	5.14613
deDoc	10kb	5.20412		deDoc	5kb	4.97772		deDoc	100kb	6.11394		deDoc	5kb	5.17609		deDoc	5kb	5.02119		deDoc	10kb	6.18184
deDoc	10kb	4.95424		deDoc	5kb	4.74036		deDoc	100kb	5.60206		deDoc	5kb	5.29003		deDoc	5kb	5.0607		deDoc	10kb	5
deDoc	10kb	5.17609		deDoc	5kb	5.17609		deDoc	100kb	5.60206		deDoc	5kb	5.19033		deDoc	5kb	5.40654		deDoc	10kb	5.25527
deDoc	10kb	4.90309		deDoc	5kb	5.21748		deDoc	100kb	5.30103		deDoc	5kb	5.4843		deDoc	5kb	4.47712		deDoc	10kb	5.20412
deDoc	10kb	5.44716		deDoc	5kb	6.22141		deDoc	100kb	6.76343		deDoc	5kb	4.39794		deDoc	5kb	4.8451		deDoc	10kb	4.95424
deDoc	10kb	4.95424		deDoc	5kb	5.21748		deDoc	100kb	5.8451		deDoc	5kb	4		deDoc	5kb	5.85126		deDoc	10kb	5.14613
deDoc	10kb	5.81291		deDoc	5kb	5.36173		deDoc	100kb	6.04139		deDoc	5kb	4.39794		deDoc	5kb	4.69897		deDoc	10kb	5.07918
deDoc	10kb	4.90309		deDoc	5kb	5.32222		deDoc	100kb	5.60206		deDoc	5kb	6.08279		deDoc	5kb	4.65321		deDoc	10kb	5.17609
deDoc	10kb	4.8451		deDoc	5kb	5.17609		deDoc	100kb	5.95424		deDoc	5kb	4.8451		deDoc	5kb	4		deDoc	10kb	5.20412
deDoc	10kb	5.04139		deDoc	5kb	4.65321		deDoc	100kb	5.90309		deDoc	5kb	5.07918		deDoc	5kb	4.97772		deDoc	10kb	5.27875
deDoc	10kb	4.60206		deDoc	5kb	5.43136		deDoc	100kb	6.04139		deDoc	5kb	4.90309		deDoc	5kb	4.77815		deDoc	10kb	5.54407
deDoc	10kb	5.04139		deDoc	5kb	5.14613		deDoc	100kb	5.30103		deDoc	5kb	5.07918		deDoc	5kb	4.97772		deDoc	10kb	6.47567
deDoc	10kb	4.69897		deDoc	5kb	5.39794		deDoc	100kb	6.14613		deDoc	5kb	5.25527		deDoc	5kb	4.74036		deDoc	10kb	5.23045
deDoc	10kb	4.47712		deDoc	5kb	5.30103		deDoc	100kb	5		deDoc	5kb	5.07918		deDoc	5kb	4.8451		deDoc	10kb	5.50515
deDoc	10kb	5.32222		deDoc	5kb	6.16435		deDoc	100kb	5.47712		deDoc	5kb	5.14613		deDoc	5kb	4.39794		deDoc	10kb	4.90309
deDoc	10kb	6.43136		deDoc	5kb	5		deDoc	100kb	5		deDoc	5kb	4.87506		deDoc	5kb	4.92942		deDoc	10kb	5.41497
deDoc	10kb	5.44716		deDoc	5kb	5.25527		deDoc	100kb	5.47712		deDoc	5kb	4.92942		deDoc	5kb	5.25527		deDoc	10kb	5.63347
deDoc	10kb	5.51851		deDoc	5kb	5.20412		deDoc	100kb	5.47712		deDoc	5kb	5.09691		deDoc	5kb	6.51055		deDoc	10kb	5.51851
deDoc	10kb	5.4624		deDoc	5kb	4.90309		deDoc	100kb	6.04139		deDoc	5kb	5.65801		deDoc	5kb	4		deDoc	10kb	5.07918
deDoc	10kb	5.25527		deDoc	5kb	5.26717		deDoc	100kb	5.30103		deDoc	5kb	6.86243		deDoc	5kb	5.17609		deDoc	10kb	5.64345
deDoc	10kb	5.27875		deDoc	5kb	5.0607		deDoc	100kb	5.60206		deDoc	5kb	5.72428		deDoc	5kb	5.20412		deDoc	10kb	5.5682
deDoc	10kb	5.38021		deDoc	5kb	5.25527		deDoc	100kb	5.30103		deDoc	5kb	5.63849		deDoc	5kb	5.31175		deDoc	10kb	4.69897
deDoc	10kb	5.23045		deDoc	5kb	5.34242		deDoc	100kb	5.90309		deDoc	5kb	5.9345		deDoc	5kb	5.17609		deDoc	10kb	6.22011
deDoc	10kb	5.04139		deDoc	5kb	5.16137		deDoc	100kb	5		deDoc	5kb	5.47712		deDoc	5kb	5.33244		deDoc	10kb	5.20412
deDoc	10kb	5.54407		deDoc	5kb	6.38917		deDoc	100kb	5.47712		deDoc	5kb	5.90037		deDoc	5kb	5.26717		deDoc	10kb	5.36173
deDoc	10kb	5.39794		deDoc	5kb	5.42325		deDoc	100kb	5.60206		deDoc	5kb	5.79239		deDoc	5kb	5.24304		deDoc	10kb	5.34242
deDoc	10kb	5		deDoc	5kb	5.4624		deDoc	100kb	6.30103		deDoc	5kb	5.89487		deDoc	5kb	3.69897		deDoc	10kb	5.25527
deDoc	10kb	5.87506		deDoc	5kb	5.02119		deDoc	100kb	5.8451		deDoc	5kb	5.716		deDoc	5kb	5.26717		deDoc	10kb	5.25527
deDoc	10kb	4.77815		deDoc	5kb	5.21748		deDoc	100kb	5.8451		deDoc	5kb	5.78176		deDoc	5kb	4		deDoc	10kb	5.07918
deDoc	10kb	4.90309		deDoc	5kb	5.09691		deDoc	100kb	5.47712		deDoc	5kb	5.0607		deDoc	5kb	5.16137		deDoc	10kb	5.27875
deDoc	10kb	4.90309		deDoc	5kb	5.11394		deDoc	100kb	6.11394		deDoc	5kb	5.74036		deDoc	5kb	4.47712		deDoc	10kb	4.90309
deDoc	10kb	4.47712		deDoc	5kb	4		deDoc	100kb	5		deDoc	5kb	5.80956		deDoc	5kb	3.69897		deDoc	10kb	5.20412
deDoc	10kb	4.8451		deDoc	5kb	5		deDoc	100kb	5.30103		deDoc	5kb	5.04139		deDoc	5kb	3.69897		deDoc	10kb	4.8451
deDoc	10kb	4.95424		deDoc	5kb	5.37107		deDoc	100kb	5.60206		deDoc	5kb	6.03342		deDoc	5kb	4.60206		deDoc	10kb	6.28103
deDoc	10kb	4.95424		deDoc	5kb	4.81291		deDoc	100kb	5.60206		deDoc	5kb	5.07918		deDoc	5kb	5.6721		deDoc	10kb	5.4624
deDoc	10kb	4.8451		deDoc	5kb	5.44716		deDoc	100kb	6.07918		deDoc	5kb	5.07918		deDoc	5kb	5.43136		deDoc	10kb	5.32222
deDoc	10kb	4.47712		deDoc	5kb	4.74036		deDoc	100kb	5		deDoc	5kb	4.97772		deDoc	5kb	4.30103		deDoc	10kb	5.07918
deDoc	10kb	5.95904		deDoc	5kb	5.55023		deDoc	100kb	5.47712		deDoc	5kb	4.90309		deDoc	5kb	5.5966		deDoc	10kb	5.23045
deDoc	10kb	5.07918		deDoc	5kb	4.69897		deDoc	100kb	5		deDoc	5kb	5.0607		deDoc	5kb	5.09691		deDoc	10kb	4.90309
deDoc	10kb	5		deDoc	5kb	4.90309		deDoc	100kb	5.69897		deDoc	5kb	5.0607		deDoc	5kb	5.31175		deDoc	10kb	5.23045
deDoc	10kb	4.8451		deDoc	5kb	5.89763		deDoc	100kb	6.49136		deDoc	5kb	5.16137		deDoc	5kb	6.1383		deDoc	10kb	4.95424
deDoc	10kb	5.07918		deDoc	5kb	5.07918		deDoc	100kb	5.60206		deDoc	5kb	5.13033		deDoc	5kb	5.14613		deDoc	10kb	5.41497
deDoc	10kb	4.95424		deDoc	5kb	4.74036		deDoc	100kb	5.77815		deDoc	5kb	5.04139		deDoc	5kb	4.65321		deDoc	10kb	5.5563
deDoc	10kb	4.77815		deDoc	5kb	4.69897		deDoc	100kb	5.47712		deDoc	5kb	6.50786		deDoc	5kb	5		deDoc	100kb	6.17609
deDoc	10kb	5.04139		deDoc	5kb	5		deDoc	100kb	5.90309		deDoc	5kb	5.61805		deDoc	5kb	5.04139		deDoc	100kb	5.60206
deDoc	10kb	4.69897		deDoc	5kb	5.0607		deDoc	100kb	5.90309		deDoc	5kb	5.52504		deDoc	5kb	4.8451		deDoc	100kb	5.47712
deDoc	10kb	4.8451		deDoc	5kb	5.04139		deDoc	100kb	6.60206		deDoc	5kb	5.4843		deDoc	5kb	4.60206		deDoc	100kb	5.47712
deDoc	10kb	5.04139		deDoc	5kb	5.07918		deDoc	100kb	5.69897		deDoc	5kb	5.44716		deDoc	5kb	5.13033		deDoc	100kb	5.30103
deDoc	10kb	5.91908		deDoc	5kb	5.51851		deDoc	100kb	5.77815		deDoc	5kb	5.60746		deDoc	5kb	5.16137		deDoc	100kb	6.07918
deDoc	10kb	5.14613		deDoc	5kb	6.47712		deDoc	100kb	5.90309		deDoc	5kb	5.52504		deDoc	5kb	5.0607		deDoc	100kb	5.30103
deDoc	10kb	5.07918		deDoc	5kb	5.49136		deDoc	100kb	5.95424		deDoc	5kb	5.29003		deDoc	5kb	4.90309		deDoc	100kb	5
deDoc	10kb	4.47712		deDoc	5kb	5.33244		deDoc	100kb	5.47712		deDoc	5kb	5.52504		deDoc	5kb	5.13033		deDoc	100kb	5.60206
deDoc	10kb	5.04139		deDoc	5kb	5.50515		deDoc	100kb	6.38021		deDoc	5kb	5.21748		deDoc	5kb	4.81291		deDoc	100kb	5.47712
deDoc	10kb	4.60206		deDoc	5kb	5.56229		deDoc	100kb	5.69897		deDoc	5kb	5.4624		deDoc	5kb	5.75967		deDoc	100kb	6.25527
deDoc	10kb	5.04139		deDoc	5kb	5.43136		deDoc	100kb	5.77815		deDoc	5kb	5.4624		deDoc	5kb	4.87506		deDoc	100kb	5.47712
deDoc	10kb	4.69897		deDoc	5kb	5.51851		deDoc	100kb	5.30103		deDoc	5kb	6.64048		deDoc	5kb	4.65321		deDoc	100kb	5.30103
deDoc	10kb	4.60206		deDoc	5kb	5.27875		deDoc	100kb	5.60206		deDoc	5kb	5.49136		deDoc	5kb	4.8451		deDoc	100kb	5.69897
deDoc	10kb	5.11394		deDoc	5kb	5.31175		deDoc	100kb	5.30103		deDoc	5kb	5.4843		deDoc	5kb	4.95424		deDoc	100kb	5
deDoc	10kb	5.90849		deDoc	5kb	4.92942		deDoc	100kb	5.77815		deDoc	5kb	5.68124		deDoc	5kb	5		deDoc	100kb	5.47712
deDoc	10kb	4.90309		deDoc	5kb	3.69897		deDoc	100kb	5		deDoc	5kb	5.37107		deDoc	5kb	4.60206		deDoc	100kb	6.04139
deDoc	10kb	4.77815		deDoc	5kb	3.69897		deDoc	100kb	5		deDoc	5kb	5.35218		deDoc	5kb	4.74036		deDoc	100kb	5.30103
deDoc	10kb	4.8451		deDoc	5kb	5.42325		deDoc	100kb	5.60206		deDoc	5kb	5.51851		deDoc	5kb	5.20412		deDoc	100kb	5.30103
deDoc	10kb	4.8451		deDoc	5kb	4.60206		deDoc	100kb	6.39794		deDoc	5kb	5.74429		deDoc	5kb	6.25042		deDoc	100kb	5
deDoc	10kb	4.95424		deDoc	5kb	5.11394		deDoc	100kb	5.60206		deDoc	5kb	4.60206		deDoc	5kb	5.04139		deDoc	100kb	5.60206
deDoc	10kb	4.95424		deDoc	5kb	6.18611		deDoc	100kb	5		deDoc	5kb	5.88366		deDoc	5kb	4.81291		deDoc	100kb	6.36173
deDoc	10kb	4.77815		deDoc	5kb	5.45484		deDoc	100kb	5.60206		deDoc	5kb	5.81954		deDoc	5kb	5.19033		deDoc	100kb	5.60206
deDoc	10kb	4.69897		deDoc	5kb	5.30103		deDoc	100kb	5.60206		deDoc	5kb	5.07918		deDoc	5kb	5.04139		deDoc	100kb	5.69897
deDoc	10kb	5.91908		deDoc	5kb	5.23045		deDoc	100kb	5.47712		deDoc	5kb	4.60206		deDoc	5kb	4.30103		deDoc	100kb	5.8451
deDoc	10kb	4.77815		deDoc	5kb	5.26717		deDoc	100kb	5.77815		deDoc	5kb	5.63347		deDoc	5kb	5.07918		deDoc	100kb	5.47712
deDoc	10kb	4.8451		deDoc	5kb	5.11394		deDoc	100kb	6.4624		deDoc	5kb	4.69897		deDoc	5kb	5		deDoc	100kb	6.4624
deDoc	10kb	4.69897		deDoc	5kb	4.69897		deDoc	100kb	5.60206		deDoc	5kb	4.69897		deDoc	5kb	5.14613		deDoc	100kb	5.90309
deDoc	10kb	5.07918		deDoc	5kb	5.29003		deDoc	100kb	5.8451		deDoc	5kb	4.74036		deDoc	5kb	5.04139		deDoc	100kb	5.8451
deDoc	10kb	4.77815		deDoc	5kb	5.09691		deDoc	100kb	5.47712		deDoc	5kb	4.69897		deDoc	5kb	5.29003		deDoc	100kb	5.60206
deDoc	10kb	5.07918		deDoc	5kb	4.30103		deDoc	100kb	5.69897		deDoc	5kb	4.60206		deDoc	5kb	4.92942		deDoc	100kb	5.47712
deDoc	10kb	4.77815		deDoc	5kb	5.24304		deDoc	100kb	5		deDoc	5kb	4.8451		deDoc	5kb	5.37107		deDoc	100kb	5.47712
deDoc	10kb	5.20412		deDoc	5kb	6.04139		deDoc	100kb	5.69897		deDoc	5kb	4.60206		deDoc	5kb	5.04139		deDoc	100kb	5.95424
deDoc	10kb	5.39794		deDoc	5kb	4.8451		deDoc	100kb	5		deDoc	5kb	5.23045		deDoc	5kb	5.04139		deDoc	100kb	5.30103
deDoc	10kb	6.43775		deDoc	5kb	5.14613		deDoc	100kb	5		deDoc	5kb	6.45561		deDoc	5kb	6.24797		deDoc	100kb	5.30103
deDoc	10kb	5.32222		deDoc	5kb	4.74036		deDoc	100kb	5.47712		deDoc	5kb	5.47712		deDoc	5kb	5.24304		deDoc	100kb	5.90309
deDoc	10kb	5.07918		deDoc	5kb	4.92942		deDoc	100kb	6.11394		deDoc	5kb	5.56229		deDoc	5kb	5.02119		deDoc	100kb	6.62325
deDoc	10kb	5.4624		deDoc	5kb	4.92942		deDoc	100kb	5		deDoc	5kb	5.0607		deDoc	5kb	5.19033		deDoc	100kb	5.60206
deDoc	10kb	4.90309		deDoc	5kb	5.04139		deDoc	100kb	5.30103		deDoc	5kb	5.40654		deDoc	5kb	5.09691		deDoc	100kb	5.77815
deDoc	10kb	5.39794		deDoc	5kb	4.97772		deDoc	100kb	5.30103		deDoc	5kb	5.19033		deDoc	5kb	4.95424		deDoc	100kb	5
deDoc	10kb	5.25527		deDoc	5kb	5.13033		deDoc	100kb	5		deDoc	5kb	5.32222		deDoc	5kb	4.90309		deDoc	100kb	5.69897
deDoc	10kb	5		deDoc	5kb	5.02119		deDoc	100kb	5.47712		deDoc	5kb	5.47712		deDoc	5kb	4.90309		deDoc	100kb	5.8451
deDoc	10kb	5.30103		deDoc	5kb	5		deDoc	100kb	6.20412		deDoc	5kb	5.43136		deDoc	5kb	5.0607		deDoc	100kb	5.69897
deDoc	10kb	5.4624		deDoc	5kb	5.99782		deDoc	100kb	5.30103		deDoc	5kb	5.41497		deDoc	5kb	4.77815		deDoc	100kb	5.30103
deDoc	10kb	5		deDoc	5kb	5.02119		deDoc	100kb	5.30103		deDoc	5kb	5.25527		deDoc	5kb	4.87506		deDoc	100kb	6.47712
deDoc	10kb	5.14613		deDoc	5kb	5		deDoc	100kb	5.47712		deDoc	5kb	5.34242		deDoc	5kb	5.17609		deDoc	100kb	5.77815
deDoc	10kb	5.04139		deDoc	5kb	5.0607		deDoc	100kb	5.30103		deDoc	5kb	5.24304		deDoc	5kb	5.07918		deDoc	100kb	5.77815
deDoc	10kb	5.4624		deDoc	5kb	4.8451		deDoc	100kb	5.30103		deDoc	5kb	6.28217		deDoc	5kb	5.33244		deDoc	100kb	5.30103
deDoc	10kb	4.90309		deDoc	5kb	5		deDoc	100kb	5.60206		deDoc	5kb	5.47712		deDoc	5kb	4.65321		deDoc	100kb	5.47712
deDoc	10kb	5.77815		deDoc	5kb	5.04139		deDoc	100kb	5		deDoc	5kb	5.20412		deDoc	5kb	5.27875		deDoc	100kb	5.77815
deDoc	10kb	4.95424		deDoc	5kb	5.14613		deDoc	100kb	5		deDoc	5kb	5.41497		deDoc	5kb	6.26834		deDoc	100kb	5.47712
deDoc	10kb	4.77815		deDoc	5kb	5.0607		deDoc	100kb	6.17609		deDoc	5kb	5.21748		deDoc	5kb	5.09691		deDoc	100kb	6.34242
deDoc	10kb	4.90309		deDoc	5kb	5.09691		deDoc	100kb	5.30103		deDoc	5kb	4.90309		deDoc	5kb	4.77815		deDoc	100kb	5.60206
deDoc	10kb	4.77815		deDoc	5kb	5.87506		deDoc	100kb	5.47712		deDoc	5kb	5.35218		deDoc	5kb	5		deDoc	100kb	5.69897
deDoc	10kb	4.60206		deDoc	5kb	4		deDoc	100kb	5.69897		deDoc	5kb	5.33244		deDoc	5kb	4.95424		deDoc	100kb	5.30103
deDoc	10kb	4.77815		deDoc	5kb	4		deDoc	100kb	5.30103		deDoc	5kb	5.46982		deDoc	5kb	3.69897		deDoc	100kb	5.60206
deDoc	10kb	4.77815		deDoc	5kb	4.17609		deDoc	100kb	6.04139		deDoc	5kb	5.23045		deDoc	5kb	5.17609		deDoc	100kb	5.60206
deDoc	10kb	5.11394		deDoc	5kb	5.02119		deDoc	100kb	5		deDoc	5kb	6.15836		deDoc	5kb	3.69897		deDoc	100kb	6.47712
deDoc	10kb	5.79934		deDoc	5kb	4.69897		deDoc	100kb	5.30103		deDoc	5kb	5.29003		deDoc	5kb	4.65321		deDoc	100kb	5.60206
deDoc	10kb	4.90309		deDoc	5kb	4.54407		deDoc	100kb	5.47712		deDoc	5kb	4.90309		deDoc	5kb	4.81291		deDoc	100kb	5.60206
deDoc	10kb	4.8451		deDoc	5kb	4.90309		deDoc	100kb	5.77815		deDoc	5kb	5.11394		deDoc	5kb	4.81291		deDoc	100kb	5.8451
deDoc	10kb	4.77815		deDoc	5kb	5.20412		deDoc	100kb	6.38021		deDoc	5kb	5.46982		deDoc	5kb	5.04139		deDoc	100kb	5.47712
deDoc	10kb	4.90309		deDoc	5kb	4.97772		deDoc	100kb	5.47712		deDoc	5kb	5.04139		deDoc	5kb	4.97772		deDoc	100kb	5.47712
deDoc	10kb	4.69897		deDoc	5kb	4.65321		deDoc	100kb	5.77815		deDoc	5kb	5.16137		deDoc	5kb	5.09691		deDoc	100kb	5.77815
deDoc	10kb	5		deDoc	5kb	5.75205		deDoc	100kb	5.30103		deDoc	5kb	5.44716		deDoc	5kb	5.14613		deDoc	100kb	6.27875
deDoc	10kb	4.8451		deDoc	5kb	4.97772		deDoc	100kb	5.47712		deDoc	5kb	5.27875		deDoc	5kb	5.11394		deDoc	100kb	5.60206
deDoc	10kb	5.51851		deDoc	5kb	4.69897		deDoc	100kb	5.8451		deDoc	5kb	6.19866		deDoc	5kb	5.11394		deDoc	100kb	5.30103
deDoc	10kb	4.47712		deDoc	5kb	4.69897		deDoc	100kb	6.4624		deDoc	5kb	5.0607		deDoc	5kb	5.11394		deDoc	100kb	5.60206
deDoc	10kb	4.47712		deDoc	5kb	5		deDoc	100kb	5.77815		deDoc	5kb	5.40654		deDoc	5kb	5.0607		deDoc	100kb	5.47712
deDoc	10kb	4.47712		deDoc	5kb	4.60206		deDoc	100kb	5.95424		deDoc	5kb	5.27875		deDoc	5kb	4		deDoc	100kb	6
deDoc	10kb	4.60206		deDoc	5kb	5.04139		deDoc	100kb	5.60206		deDoc	5kb	4.60206		deDoc	5kb	4.39794		deDoc	100kb	5.30103
deDoc	10kb	4.69897		deDoc	5kb	4.60206		deDoc	100kb	5		deDoc	5kb	4.95424		deDoc	5kb	4.17609		deDoc	100kb	5.47712
deDoc	10kb	4.30103		deDoc	5kb	5.19033		deDoc	100kb	6.30103		deDoc	5kb	5.16137		deDoc	5kb	5.25527		deDoc	100kb	5.69897
deDoc	10kb	5		deDoc	5kb	6.32222		deDoc	100kb	5.77815		deDoc	5kb	4.69897		deDoc	5kb	5.09691		deDoc	100kb	6.34242
deDoc	10kb	6.1959		deDoc	5kb	5.39794		deDoc	100kb	5.60206		deDoc	5kb	5.11394		deDoc	5kb	5.13033		deDoc	100kb	5.69897
deDoc	10kb	5.20412		deDoc	5kb	5.43933		deDoc	100kb	5.77815		deDoc	5kb	5.16137		deDoc	5kb	5		deDoc	100kb	5
deDoc	10kb	5.04139		deDoc	5kb	4.81291		deDoc	100kb	5.47712		deDoc	5kb	5.25527		deDoc	5kb	5.32222		deDoc	100kb	5.60206
deDoc	10kb	4.8451		deDoc	5kb	5.47712		deDoc	100kb	6.36173		deDoc	5kb	5.34242		deDoc	5kb	5.14613		deDoc	100kb	5.47712
deDoc	10kb	5.20412		deDoc	5kb	5.13033		deDoc	100kb	5.69897		deDoc	5kb	6.20817		deDoc	5kb	5.25527		deDoc	100kb	5.69897
deDoc	10kb	5.20412		deDoc	5kb	5.30103		deDoc	100kb	5		deDoc	5kb	5.34242		deDoc	5kb	5.35218		deDoc	100kb	6.32222
deDoc	10kb	5.07918		deDoc	5kb	5.20412		deDoc	100kb	5.60206		deDoc	5kb	5.35218		deDoc	5kb	4.90309		deDoc	100kb	5.69897
deDoc	10kb	4.95424		deDoc	5kb	5.54407		deDoc	100kb	5.47712		deDoc	5kb	5.04139		deDoc	5kb	4.8451		deDoc	100kb	5.47712
deDoc	10kb	4.95424		deDoc	5kb	5.21748		deDoc	100kb	5.30103		deDoc	5kb	5.09691		deDoc	5kb	5.20412		deDoc	100kb	5.30103
deDoc	10kb	5.07918		deDoc	5kb	5.53148		deDoc	100kb	5		deDoc	5kb	4.54407		deDoc	5kb	4.92942		deDoc	100kb	5.30103
deDoc	10kb	5.11394		deDoc	5kb	6.43933		deDoc	100kb	6.32222		deDoc	5kb	5.35218		deDoc	5kb	4.92942		deDoc	100kb	5.47712
deDoc	10kb	5.17609		deDoc	5kb	5.36173		deDoc	100kb	5.30103		deDoc	5kb	5.16137		deDoc	5kb	4.65321		deDoc	100kb	6.54407
deDoc	10kb	4.77815		deDoc	5kb	4.92942		deDoc	100kb	5.30103		deDoc	5kb	4.47712		deDoc	5kb	4.74036		deDoc	100kb	5.90309
deDoc	10kb	6.05308		deDoc	5kb	5.25527		deDoc	100kb	5.60206		deDoc	5kb	5.0607		deDoc	5kb	4.8451		deDoc	100kb	5.69897
deDoc	10kb	5.14613		deDoc	5kb	5.38917		deDoc	100kb	5.47712		deDoc	5kb	4.87506		deDoc	5kb	4.87506		deDoc	100kb	5.47712
deDoc	10kb	4.90309		deDoc	5kb	5.23045		deDoc	100kb	5.60206		deDoc	5kb	4.81291		deDoc	5kb	4.74036		deDoc	100kb	5.69897
deDoc	10kb	5		deDoc	5kb	5.29003		deDoc	100kb	5.95424		deDoc	5kb	6.52048		deDoc	5kb	4.74036		deDoc	100kb	5.30103
deDoc	10kb	5.14613		deDoc	5kb	5.23045		deDoc	100kb	6.63347		deDoc	5kb	5.4843		deDoc	5kb	5.0607		deDoc	100kb	5.47712
deDoc	10kb	4.90309		deDoc	5kb	5.33244		deDoc	100kb	6		deDoc	5kb	5.34242		deDoc	5kb	4		deDoc	100kb	5.69897
deDoc	10kb	5.04139		deDoc	5kb	5.35218		deDoc	100kb	5.47712		deDoc	5kb	5.17609		deDoc	5kb	3.69897		deDoc	100kb	6.27875
deDoc	10kb	4.8451		deDoc	5kb	5.43136		deDoc	100kb	5.69897		deDoc	5kb	5		deDoc	5kb	5.07918		deDoc	100kb	5.30103
deDoc	10kb	4.95424		deDoc	5kb	5.20412		deDoc	100kb	5.77815		deDoc	5kb	5.77815		deDoc	5kb	5.0607		deDoc	100kb	5.69897
deDoc	10kb	4.90309		deDoc	5kb	5.29003		deDoc	100kb	5.69897		deDoc	5kb	5.0607		deDoc	5kb	4.95424		deDoc	100kb	5.60206
deDoc	10kb	4.90309		deDoc	5kb	4.69897		deDoc	100kb	5.8451		deDoc	5kb	5.77085		deDoc	5kb	4.90309		deDoc	100kb	5.47712
deDoc	10kb	4.60206		deDoc	5kb	6.14922		deDoc	100kb	6.65321		deDoc	5kb	4.60206		deDoc	5kb	5.81291		deDoc	100kb	6.04139
deDoc	10kb	5.77085		deDoc	5kb	5.09691		deDoc	100kb	5.69897		deDoc	5kb	5.36173		deDoc	5kb	4.17609		deDoc	100kb	5
deDoc	10kb	4.90309		deDoc	5kb	5.38021		deDoc	100kb	5.8451		deDoc	5kb	5.57403		deDoc	5kb	4.8451		deDoc	100kb	5.60206
deDoc	10kb	5		deDoc	5kb	5.32222		deDoc	100kb	5.30103		deDoc	5kb	4.65321		deDoc	5kb	4.95424		deDoc	100kb	5.69897
deDoc	10kb	4.47712		deDoc	5kb	4.69897		deDoc	100kb	5.95424		deDoc	5kb	5.62325		deDoc	5kb	4.54407		deDoc	100kb	6.32222
deDoc	10kb	4.8451		deDoc	5kb	4.95424		deDoc	100kb	6		deDoc	5kb	5.20412		deDoc	5kb	4.97772		deDoc	100kb	5.77815
deDoc	10kb	4.30103		deDoc	5kb	5.23045		deDoc	100kb	5.30103		deDoc	5kb	6.33546		deDoc	5kb	4.69897		deDoc	100kb	5.30103
deDoc	10kb	4.90309		deDoc	5kb	5.16137		deDoc	100kb	6		deDoc	5kb	5.56229		deDoc	5kb	4.77815		deDoc	100kb	5.69897
deDoc	10kb	5		deDoc	5kb	4.69897		deDoc	100kb	5		deDoc	5kb	5.02119		deDoc	5kb	4.74036		deDoc	100kb	5.60206
deDoc	10kb	4.90309		deDoc	5kb	5.14613		deDoc	100kb	5.30103		deDoc	5kb	5.0607		deDoc	5kb	4.74036		deDoc	100kb	6.32222
deDoc	10kb	5.92428		deDoc	5kb	4.95424		deDoc	100kb	5.30103		deDoc	5kb	5.23045		deDoc	5kb	5		deDoc	100kb	5.69897
deDoc	10kb	4.8451		deDoc	5kb	4.69897		deDoc	100kb	5.60206		deDoc	5kb	5.33244		deDoc	5kb	6.35025		deDoc	100kb	5.69897
deDoc	10kb	5		deDoc	5kb	5.5966		deDoc	100kb	6.20412		deDoc	5kb	4.30103		deDoc	5kb	5.31175		deDoc	100kb	5.60206
deDoc	10kb	4.30103		deDoc	5kb	5.04139		deDoc	100kb	5.30103		deDoc	5kb	5.58546		deDoc	5kb	5.11394		deDoc	100kb	5.30103
deDoc	10kb	5.14613		deDoc	5kb	5.53782		deDoc	100kb	5.60206		deDoc	5kb	5.17609		deDoc	5kb	4.74036		deDoc	100kb	6.04139
deDoc	10kb	4.60206		deDoc	5kb	4.97772		deDoc	100kb	5.47712		deDoc	5kb	5.16137		deDoc	5kb	5.14613		deDoc	100kb	5.30103
deDoc	10kb	4.95424		deDoc	5kb	5.4624		deDoc	100kb	5		deDoc	5kb	5.45484		deDoc	5kb	4.92942		deDoc	100kb	5.30103
deDoc	10kb	4.77815		deDoc	5kb	5.31175		deDoc	100kb	5.8451		deDoc	5kb	5.62839		deDoc	5kb	5.11394		deDoc	100kb	5.30103
deDoc	10kb	4.77815		deDoc	5kb	5.61278		deDoc	100kb	5.30103		deDoc	5kb	6.62531		deDoc	5kb	5.11394		deDoc	100kb	5.77815
deDoc	10kb	4.95424		deDoc	5kb	5.63849		deDoc	100kb	5.30103		deDoc	5kb	5.68124		deDoc	5kb	4.90309		deDoc	100kb	6.4624
deDoc	10kb	5.17609		deDoc	5kb	3.69897		deDoc	100kb	5.30103		deDoc	5kb	5.37107		deDoc	5kb	4.8451		deDoc	100kb	5.60206
deDoc	10kb	6.13354		deDoc	5kb	5.38917		deDoc	100kb	5.77815		deDoc	5kb	5.39794		deDoc	5kb	5.04139		deDoc	100kb	5.90309
deDoc	10kb	4.77815		deDoc	5kb	5.38021		deDoc	100kb	5		deDoc	5kb	5.60746		deDoc	5kb	4		deDoc	100kb	5.69897
deDoc	10kb	5		deDoc	5kb	4.47712		deDoc	100kb	5		deDoc	5kb	5.09691		deDoc	5kb	4.65321		deDoc	100kb	5.30103
deDoc	10kb	5.14613		deDoc	5kb	5.72016		deDoc	100kb	5		deDoc	5kb	5.64345		deDoc	5kb	5.19033		deDoc	100kb	5.77815
deDoc	10kb	4.60206		deDoc	5kb	4.87506		deDoc	100kb	6.44716		deDoc	5kb	5.68574		deDoc	5kb	4.92942		deDoc	100kb	6.25527
deDoc	10kb	4.95424		deDoc	5kb	4.95424		deDoc	100kb	5.69897		deDoc	5kb	5.69897		deDoc	5kb	4.97772		deDoc	100kb	5.47712
deDoc	10kb	5.27875		deDoc	5kb	4.69897		deDoc	100kb	5.30103		deDoc	5kb	5.24304		deDoc	5kb	4.69897		deDoc	100kb	5.69897
deDoc	10kb	5.30103		deDoc	5kb	4.8451		deDoc	100kb	5.8451		deDoc	5kb	5.81291		deDoc	5kb	4.77815		deDoc	100kb	5
deDoc	10kb	5.11394		deDoc	5kb	4.77815		deDoc	100kb	5.69897		deDoc	5kb	4.81291		deDoc	5kb	5		deDoc	100kb	5.47712
deDoc	10kb	5.23045		deDoc	5kb	4.77815		deDoc	100kb	5.47712		deDoc	5kb	6.57576		deDoc	5kb	5.0607		deDoc	100kb	6.11394
deDoc	10kb	5		deDoc	5kb	4.74036		deDoc	100kb	5		deDoc	5kb	5.64345		deDoc	5kb	4.30103		deDoc	100kb	5.30103
deDoc	10kb	5.82607		deDoc	5kb	5.20412		deDoc	100kb	6.20412		deDoc	5kb	5.69897		deDoc	5kb	5.19033		deDoc	100kb	5.47712
deDoc	10kb	4.90309		deDoc	5kb	5.24304		deDoc	100kb	5.47712		deDoc	5kb	5.49136		deDoc	5kb	4.60206		deDoc	100kb	5.30103
deDoc	10kb	4.69897		deDoc	5kb	5.16137		deDoc	100kb	5		deDoc	5kb	5.43136		deDoc	5kb	6.04139		deDoc	100kb	5.8451
deDoc	10kb	4.77815		deDoc	5kb	5.26717		deDoc	100kb	5.47712		deDoc	5kb	5.49831		deDoc	5kb	4.92942		deDoc	100kb	6.50515
deDoc	10kb	5		deDoc	5kb	5.19033		deDoc	100kb	5.60206		deDoc	5kb	5.29003		deDoc	5kb	5.27875		deDoc	100kb	5.69897
deDoc	10kb	4.60206		deDoc	5kb	5.33244		deDoc	100kb	5.77815		deDoc	5kb	5.51188		deDoc	5kb	4.95424		deDoc	100kb	5.60206
deDoc	10kb	4.77815		deDoc	5kb	4.30103		deDoc	100kb	6.49136		deDoc	5kb	5.56229		deDoc	5kb	5.02119		deDoc	100kb	5.60206
deDoc	10kb	5.04139		deDoc	5kb	5.09691		deDoc	100kb	5.8451		deDoc	5kb	5.54407		deDoc	5kb	3.69897		deDoc	100kb	5.90309
deDoc	10kb	5.07918		deDoc	5kb	3.69897		deDoc	100kb	5.47712		deDoc	5kb	5.24304		deDoc	5kb	5.02119		deDoc	100kb	5.47712
deDoc	10kb	6.00432		deDoc	5kb	4.47712		deDoc	100kb	5.8451		deDoc	5kb	5.56229		deDoc	5kb	4.95424		deDoc	100kb	6.11394
deDoc	10kb	4.60206		deDoc	5kb	5.45484		deDoc	100kb	5.60206		deDoc	5kb	4.47712		deDoc	5kb	4.95424		deDoc	100kb	5.30103
deDoc	10kb	5.11394		deDoc	5kb	5.23045		deDoc	100kb	5.30103		deDoc	5kb	4.90309		deDoc	5kb	4.87506		deDoc	100kb	5.30103
deDoc	10kb	5.17609		deDoc	5kb	4.8451		deDoc	100kb	6.11394		deDoc	5kb	5.97543		deDoc	5kb	4.87506		deDoc	100kb	5.47712
deDoc	10kb	4.77815		deDoc	5kb	4.97772		deDoc	100kb	5.47712		deDoc	5kb	5.16137		deDoc	5kb	4.97772		deDoc	100kb	5
deDoc	10kb	5.14613		deDoc	5kb	5.13033		deDoc	100kb	5.47712		deDoc	5kb	5.02119		deDoc	5kb	5.43933		deDoc	100kb	6.75587
deDoc	10kb	5.17609		deDoc	5kb	5.16137		deDoc	100kb	5.30103		deDoc	5kb	4.77815		deDoc	5kb	6.60853		deDoc	100kb	5.60206
deDoc	10kb	4.77815		deDoc	5kb	5.16137		deDoc	100kb	5.47712		deDoc	5kb	5.09691		deDoc	5kb	5.30103		deDoc	100kb	5.30103
deDoc	10kb	4.77815		deDoc	5kb	5.0607		deDoc	100kb	6		deDoc	5kb	4.92942		deDoc	5kb	5.31175		deDoc	100kb	5.69897
deDoc	10kb	5.43136		deDoc	5kb	4		deDoc	100kb	5.47712		deDoc	5kb	5.13033		deDoc	5kb	5.09691		deDoc	100kb	5.95424
deDoc	10kb	4.77815		deDoc	5kb	5.42325		deDoc	100kb	5.30103		deDoc	5kb	5.23045		deDoc	5kb	5.26717		deDoc	100kb	5.90309
deDoc	10kb	4.47712		deDoc	5kb	5.09691		deDoc	100kb	5.60206		deDoc	5kb	5.41497		deDoc	5kb	5		deDoc	100kb	6.47712
deDoc	10kb	4.47712		deDoc	5kb	3.69897		deDoc	100kb	6.36173		deDoc	5kb	6.5557		deDoc	5kb	5.13033		deDoc	100kb	5.69897
deDoc	10kb	4.69897		deDoc	5kb	4.17609		deDoc	100kb	5.69897		deDoc	5kb	5.43136		deDoc	5kb	5.16137		deDoc	100kb	5.69897
deDoc	10kb	5.07918		deDoc	5kb	4.30103		deDoc	100kb	5.30103		deDoc	5kb	5.72428		deDoc	5kb	5.16137		deDoc	100kb	5.77815
deDoc	10kb	5.65321		deDoc	5kb	5.34242		deDoc	100kb	5.47712		deDoc	5kb	4.74036		deDoc	5kb	4.87506		deDoc	100kb	5.47712
deDoc	10kb	4.30103		deDoc	5kb	5.24304		deDoc	100kb	5.60206		deDoc	5kb	5.61805		deDoc	5kb	5.16137		deDoc	100kb	6.20412
deDoc	10kb	4.77815		deDoc	5kb	5.19033		deDoc	100kb	6		deDoc	5kb	4.95424		deDoc	5kb	5.26717		deDoc	100kb	5.60206
deDoc	10kb	4.77815		deDoc	5kb	5.24304		deDoc	100kb	6.60206		deDoc	5kb	5.56229		deDoc	5kb	4.81291		deDoc	100kb	5.60206
deDoc	10kb	4.8451		deDoc	5kb	5.27875		deDoc	100kb	5.90309		deDoc	5kb	5.09691		deDoc	5kb	4.74036		deDoc	100kb	5.30103
deDoc	10kb	4.69897		deDoc	5kb	5.25527		deDoc	100kb	5.8451		deDoc	5kb	5.50515		deDoc	5kb	5.19033		deDoc	100kb	5.90309
deDoc	10kb	5.27875		deDoc	5kb	5.20412		deDoc	100kb	5.77815		deDoc	5kb	4.65321		deDoc	5kb	5.0607		deDoc	100kb	6.53148
deDoc	10kb	6.59988		deDoc	5kb	3.69897		deDoc	100kb	5.69897		deDoc	5kb	5.63347		deDoc	5kb	5.17609		deDoc	100kb	5.90309
deDoc	10kb	5.30103		deDoc	5kb	5.46982		deDoc	100kb	5.69897		deDoc	5kb	5.33244		deDoc	5kb	5.23045		deDoc	100kb	5.95424
deDoc	10kb	5.30103		deDoc	5kb	6.21748		deDoc	100kb	6.38021		deDoc	5kb	5.61805		deDoc	5kb	4		deDoc	100kb	5.77815
deDoc	10kb	5.20412		deDoc	5kb	5.16137		deDoc	100kb	5.69897		deDoc	5kb	5.79239		deDoc	5kb	5.07918		deDoc	100kb	5.69897
deDoc	10kb	5.17609		deDoc	5kb	5.20412		deDoc	100kb	5.30103		deDoc	5kb	6.83632		deDoc	5kb	5.09691		deDoc	100kb	6.30103
deDoc	10kb	5.30103		deDoc	5kb	5.25527		deDoc	100kb	5.47712		deDoc	5kb	5.33244		deDoc	5kb	4.92942		deDoc	100kb	5.30103
deDoc	10kb	5.14613		deDoc	5kb	4.69897		deDoc	100kb	5.69897		deDoc	5kb	5.72016		deDoc	5kb	4.8451		deDoc	100kb	5.8451
deDoc	10kb	5.53148		deDoc	5kb	5.21748		deDoc	100kb	5.47712		deDoc	5kb	5.65321		deDoc	5kb	5.19033		deDoc	100kb	5.47712
deDoc	10kb	5.38021		deDoc	5kb	4.90309		deDoc	100kb	5.90309		deDoc	5kb	5.95424		deDoc	5kb	4.17609		deDoc	100kb	5.60206
deDoc	10kb	5.53148		deDoc	5kb	5.23045		deDoc	100kb	5		deDoc	5kb	5.63347		deDoc	5kb	5.40654		deDoc	100kb	6.14613
deDoc	10kb	5.32222		deDoc	5kb	5.41497		deDoc	100kb	5.30103		deDoc	5kb	5.96142		deDoc	5kb	5.64345		deDoc	100kb	5.30103
deDoc	10kb	5.32222		deDoc	5kb	4.8451		deDoc	100kb	5.30103		deDoc	5kb	5.29003		deDoc	5kb	4.69897		deDoc	100kb	5.30103
deDoc	10kb	5.44716		deDoc	5kb	5.09691		deDoc	100kb	6.44716		deDoc	5kb	5.86923		deDoc	5kb	5.13033		deDoc	100kb	5.47712
deDoc	10kb	5.51851		deDoc	5kb	6.51654		deDoc	100kb	5.77815		deDoc	5kb	5.74036		deDoc	5kb	5.30103		deDoc	100kb	5.47712
deDoc	10kb	5.30103		deDoc	5kb	5.13033		deDoc	100kb	5.60206		deDoc	5kb	5.91645		deDoc	5kb	4.77815		deDoc	100kb	6
deDoc	10kb	5.49136		deDoc	5kb	5.23045		deDoc	100kb	5.60206		deDoc	5kb	5.64345		deDoc	5kb	5.42325		deDoc	100kb	5.30103
deDoc	10kb	5.07918		deDoc	5kb	5.20412		deDoc	100kb	5.90309		deDoc	5kb	4.77815		deDoc	5kb	5.13033		deDoc	100kb	5.47712
deDoc	10kb	5.38021		deDoc	5kb	5.09691		deDoc	100kb	5.30103		deDoc	5kb	5.78888		deDoc	5kb	5.40654		deDoc	100kb	5.30103
deDoc	10kb	6.14922		deDoc	5kb	5.02119		deDoc	100kb	6.44716		deDoc	5kb	4.90309		deDoc	5kb	3.69897		deDoc	100kb	5.90309
deDoc	10kb	4.8451		deDoc	5kb	5.35218		deDoc	100kb	5.60206		deDoc	5kb	4.65321		deDoc	5kb	5.26717		deDoc	100kb	5
deDoc	10kb	5.04139		deDoc	5kb	5.29003		deDoc	100kb	5.47712		deDoc	5kb	5		deDoc	5kb	3.69897		deDoc	100kb	5.47712
deDoc	10kb	4.8451		deDoc	5kb	5.24304		deDoc	100kb	5.8451		deDoc	5kb	4.30103		deDoc	5kb	5.71181		deDoc	100kb	5.60206
deDoc	10kb	5.30103		deDoc	5kb	5.30103		deDoc	100kb	5.30103		deDoc	5kb	4.90309		deDoc	5kb	5.14613		deDoc	100kb	6.30103
deDoc	10kb	5		deDoc	5kb	5.0607		deDoc	100kb	5.69897		deDoc	5kb	4.39794		deDoc	5kb	4.87506		deDoc	100kb	5.60206
deDoc	10kb	5.11394		deDoc	5kb	5.32222		deDoc	100kb	5.69897		deDoc	5kb	4.8451		deDoc	5kb	4.60206		deDoc	100kb	5.30103
deDoc	10kb	4.90309		deDoc	5kb	5.27875		deDoc	100kb	6.25527		deDoc	5kb	4.97772		deDoc	5kb	4.81291		deDoc	100kb	5.8451
deDoc	10kb	4.95424		deDoc	5kb	5.42325		deDoc	100kb	5.60206		deDoc	5kb	4.90309		deDoc	5kb	3.69897		deDoc	100kb	5.47712
deDoc	10kb	4.77815		deDoc	5kb	5.24304		deDoc	100kb	5.47712		deDoc	5kb	6.26834		deDoc	5kb	4.17609		deDoc	100kb	6.11394
deDoc	10kb	5.07918		deDoc	5kb	5.24304		deDoc	100kb	5.47712		deDoc	5kb	5.24304		deDoc	5kb	3.69897		deDoc	100kb	5
deDoc	10kb	4.47712		deDoc	5kb	5.17609		deDoc	5kb	5.99344		deDoc	5kb	5.23045		deDoc	5kb	3.69897		deDoc	100kb	5.47712
deDoc	10kb	5		deDoc	5kb	5.4843		deDoc	5kb	4.54407		deDoc	5kb	5.36173		deDoc	5kb	3.69897		deDoc	100kb	5.47712
deDoc	10kb	6.15836		deDoc	5kb	5.23045		deDoc	5kb	4.87506		deDoc	5kb	5.29003		deDoc	5kb	3.69897		deDoc	100kb	5.69897
deDoc	10kb	5.07918		deDoc	5kb	6.35984		deDoc	5kb	5		deDoc	5kb	5.07918		deDoc	5kb	3.69897		deDoc	100kb	6.38021
deDoc	10kb	4.95424		deDoc	5kb	5.04139		deDoc	5kb	4.95424		deDoc	5kb	5		deDoc	5kb	4.77815		deDoc	100kb	5.77815
deDoc	10kb	4.8451		deDoc	5kb	5.02119		deDoc	5kb	4.74036		deDoc	5kb	5.14613		deDoc	5kb	4		deDoc	100kb	5.69897
deDoc	10kb	4.77815		deDoc	5kb	4.97772		deDoc	5kb	5.09691		deDoc	5kb	5.25527		deDoc	5kb	4		deDoc	100kb	5.69897
deDoc	10kb	4.77815		deDoc	5kb	5.16137		deDoc	5kb	4.77815		deDoc	5kb	5.25527		deDoc	5kb	3.69897		deDoc	100kb	6
deDoc	10kb	5.17609		deDoc	5kb	5.23045		deDoc	5kb	4.97772		deDoc	5kb	5.36173		deDoc	5kb	3.69897		deDoc	100kb	6.65321
deDoc	10kb	4.8451		deDoc	5kb	5.39794		deDoc	5kb	5.04139		deDoc	5kb	5.21748		deDoc	5kb	4.17609		deDoc	100kb	5.8451
deDoc	10kb	5.17609		deDoc	5kb	4.8451		deDoc	5kb	4.90309		deDoc	5kb	6.14457		deDoc	5kb	3.69897		deDoc	100kb	5.95424
deDoc	10kb	4.90309		deDoc	5kb	4.97772		deDoc	5kb	5.75967		deDoc	5kb	4.47712		deDoc	5kb	3.69897		deDoc	100kb	5.69897
deDoc	10kb	4.95424		deDoc	5kb	5.14613		deDoc	5kb	4.90309		deDoc	5kb	5.37107		deDoc	5kb	3.69897		deDoc	100kb	5.77815
deDoc	10kb	5.04139		deDoc	5kb	5.21748		deDoc	5kb	4.47712		deDoc	5kb	5.17609		deDoc	5kb	3.69897		deDoc	100kb	5.47712
deDoc	10kb	5.04139		deDoc	5kb	5.07918		deDoc	5kb	4.87506		deDoc	5kb	5.16137		deDoc	5kb	4		deDoc	100kb	5.30103
deDoc	10kb	5		deDoc	5kb	5.07918		deDoc	5kb	4.87506		deDoc	5kb	5.29003		deDoc	5kb	3.69897		deDoc	100kb	6.17609
deDoc	10kb	6.03342		deDoc	5kb	5.02119		deDoc	5kb	4.74036		deDoc	5kb	5.11394		deDoc	5kb	4		deDoc	100kb	5.47712
deDoc	10kb	4.8451		deDoc	5kb	5.34242		deDoc	5kb	4.60206		deDoc	5kb	5.33244		deDoc	5kb	3.69897		deDoc	100kb	5.47712
deDoc	10kb	4.69897		deDoc	5kb	5.13033		deDoc	5kb	4.81291		deDoc	5kb	5.40654		deDoc	5kb	5.16137		deDoc	100kb	5.60206
deDoc	10kb	4.95424		deDoc	5kb	5.35218		deDoc	5kb	4.54407		deDoc	5kb	6.50583		deDoc	5kb	3.69897		deDoc	100kb	5.30103
deDoc	10kb	4.69897		deDoc	5kb	6.26245		deDoc	5kb	4.95424		deDoc	5kb	5.23045		deDoc	5kb	4.17609		deDoc	100kb	6.36173
deDoc	10kb	4.95424		deDoc	5kb	5.02119		deDoc	5kb	5.79934		deDoc	5kb	5.61805		deDoc	5kb	4.30103		deDoc	100kb	5.69897
deDoc	10kb	5.11394		deDoc	5kb	5.17609		deDoc	5kb	4.97772		deDoc	5kb	5.51188		deDoc	5kb	5.16137		deDoc	100kb	5.8451
deDoc	10kb	5.04139		deDoc	5kb	5.11394		deDoc	5kb	4.74036		deDoc	5kb	4.81291		deDoc	5kb	4.74036		deDoc	100kb	5.77815
deDoc	10kb	4.77815		deDoc	5kb	5.24304		deDoc	5kb	4.95424		deDoc	5kb	5.68574		deDoc	5kb	5.21748		deDoc	100kb	5.60206
deDoc	10kb	4.77815		deDoc	5kb	5.16137		deDoc	5kb	4.87506		deDoc	5kb	5.41497		deDoc	5kb	4.69897		deDoc	100kb	6.44716
deDoc	10kb	5.23045		deDoc	5kb	5.29003		deDoc	5kb	4.39794		deDoc	5kb	5.41497		deDoc	5kb	5.34242		deDoc	100kb	5.69897
deDoc	10kb	5		deDoc	5kb	5.23045		deDoc	5kb	4.8451		deDoc	5kb	5.47712		deDoc	5kb	5.24304		deDoc	100kb	5.69897
deDoc	10kb	5.80618		deDoc	5kb	5.4624		deDoc	5kb	4.97772		deDoc	5kb	5.5563		deDoc	5kb	5.30103		deDoc	100kb	5
deDoc	10kb	4.77815		deDoc	5kb	4.39794		deDoc	5kb	4.47712		deDoc	5kb	5.41497		deDoc	5kb	5.07918		deDoc	100kb	5.77815
deDoc	10kb	4.69897		deDoc	5kb	3.69897		deDoc	5kb	5.82607		deDoc	5kb	5.4843		deDoc	5kb	5.17609		deDoc	100kb	5.30103
deDoc	10kb	4.77815		deDoc	5kb	4.30103		deDoc	5kb	5.04139		deDoc	5kb	6.61278		deDoc	5kb	5.09691		deDoc	100kb	5.47712
deDoc	10kb	4.90309		deDoc	5kb	6.08099		deDoc	5kb	4.60206		deDoc	5kb	5.49831		deDoc	5kb	5.20412		deDoc	100kb	6.43136
deDoc	10kb	4.69897		deDoc	5kb	4.39794		deDoc	5kb	4.74036		deDoc	5kb	5.65801		deDoc	5kb	4.54407		deDoc	100kb	5.77815
deDoc	10kb	4.95424		deDoc	5kb	5.11394		deDoc	5kb	4.97772		deDoc	5kb	5.56229		deDoc	5kb	6.24055		deDoc	100kb	5.60206
deDoc	10kb	4.60206		deDoc	5kb	5		deDoc	5kb	4.8451		deDoc	5kb	5.49136		deDoc	5kb	5.35218		deDoc	100kb	5.8451
deDoc	10kb	4.47712		deDoc	5kb	5		deDoc	5kb	4.47712		deDoc	5kb	4.97772		deDoc	5kb	4.90309		deDoc	100kb	5.47712
deDoc	10kb	6.32634		deDoc	5kb	5.20412		deDoc	5kb	4.60206		deDoc	5kb	5.5563		deDoc	5kb	5.02119		deDoc	100kb	5
deDoc	10kb	5.34242		deDoc	5kb	5.13033		deDoc	5kb	4.60206		deDoc	5kb	5.77452		deDoc	5kb	5.0607		deDoc	100kb	5.69897
deDoc	10kb	5		deDoc	5kb	5.16137		deDoc	5kb	4.90309		deDoc	5kb	5.13033		deDoc	5kb	5.27875		deDoc	100kb	5
deDoc	10kb	5.11394		deDoc	5kb	5.27875		deDoc	5kb	4.47712		deDoc	5kb	5.66745		deDoc	5kb	5		deDoc	100kb	5
deDoc	10kb	4.8451		deDoc	5kb	5.04139		deDoc	5kb	5.43933		deDoc	5kb	5.80618		deDoc	5kb	5.25527		deDoc	100kb	5.60206
deDoc	10kb	5.11394		deDoc	5kb	6.16879		deDoc	5kb	6.23045		deDoc	5kb	5.43933		deDoc	5kb	4.8451		deDoc	100kb	6.04139
deDoc	10kb	5.11394		deDoc	5kb	4.17609		deDoc	5kb	5.13033		deDoc	5kb	6.48714		deDoc	5kb	5.26717		deDoc	100kb	5
deDoc	10kb	4		deDoc	5kb	4.17609		deDoc	5kb	5		deDoc	5kb	5.31175		deDoc	5kb	4.30103		deDoc	100kb	5.30103
deDoc	10kb	5		deDoc	5kb	#NUM!		deDoc	5kb	5.30103		deDoc	5kb	5.43136		deDoc	5kb	5.37107		deDoc	100kb	5
deDoc	10kb	5.17609		deDoc	5kb	4.90309		deDoc	5kb	5.17609		deDoc	5kb	5.26717		deDoc	5kb	4.47712		deDoc	100kb	5.30103
deDoc	10kb	5.36173		deDoc	5kb	3.69897		deDoc	5kb	5.11394		deDoc	5kb	5.47712		deDoc	5kb	4.47712		deDoc	100kb	6.38021
deDoc	10kb	5.04139		deDoc	5kb	#NUM!		deDoc	5kb	4.97772		deDoc	5kb	5.53782		deDoc	5kb	6.52763		deDoc	100kb	5.60206
deDoc	10kb	4.90309		deDoc	5kb	3.69897		deDoc	5kb	5.09691		deDoc	5kb	5.4843		deDoc	5kb	5.38917		deDoc	100kb	5.47712
deDoc	10kb	5.34242		deDoc	5kb	4.17609		deDoc	5kb	5.14613		deDoc	5kb	5.5682		deDoc	5kb	5.37107		deDoc	100kb	5.30103
deDoc	10kb	5.04139		deDoc	5kb	#NUM!		deDoc	5kb	5.29003		deDoc	5kb	4.30103		deDoc	5kb	5.38917		deDoc	100kb	5.77815
deDoc	10kb	5.07918		deDoc	5kb	3.69897		deDoc	5kb	5.02119		deDoc	5kb	5.6721		deDoc	5kb	4.97772		deDoc	100kb	5.30103
deDoc	10kb	4.47712		deDoc	5kb	4		deDoc	5kb	4.47712		deDoc	5kb	5.40654		deDoc	5kb	5.25527		deDoc	100kb	5.60206
deDoc	10kb	5.95424		deDoc	5kb	4.30103		deDoc	5kb	5.68574		deDoc	5kb	5.21748		deDoc	5kb	5.16137		deDoc	100kb	6.30103
deDoc	10kb	4.90309		deDoc	5kb	#NUM!		deDoc	5kb	4.65321		deDoc	5kb	6.23426		deDoc	5kb	4.90309		deDoc	100kb	5.30103
deDoc	10kb	5.17609		deDoc	5kb	4		deDoc	5kb	4.74036		deDoc	5kb	4.8451		deDoc	5kb	5.09691		deDoc	100kb	5.69897
deDoc	10kb	5.20412		deDoc	5kb	4.30103		deDoc	5kb	4.39794		deDoc	5kb	5.39794		deDoc	5kb	5.17609		deDoc	100kb	5.77815
deDoc	10kb	5.04139		deDoc	5kb	3.69897		deDoc	5kb	4.65321		deDoc	5kb	4.65321		deDoc	5kb	5.09691		deDoc	100kb	5.77815
deDoc	10kb	5.07918		deDoc	5kb	3.69897		deDoc	5kb	4.77815		deDoc	5kb	5.25527		deDoc	5kb	5.14613		deDoc	100kb	6.4624
deDoc	10kb	5.14613		deDoc	5kb	5.31175		deDoc	5kb	4.90309		deDoc	5kb	5.27875		deDoc	5kb	5.27875		deDoc	100kb	5.69897
deDoc	10kb	4.60206		deDoc	5kb	5.30103		deDoc	5kb	4.81291		deDoc	5kb	5.25527		deDoc	5kb	5.32222		deDoc	100kb	5.69897
deDoc	10kb	4.60206		deDoc	5kb	5.02119		deDoc	5kb	4.60206		deDoc	5kb	5.33244		deDoc	5kb	5.11394		deDoc	100kb	5.47712
deDoc	10kb	5.89763		deDoc	5kb	5.0607		deDoc	5kb	4.97772		deDoc	5kb	5.4624		deDoc	5kb	5.16137		deDoc	100kb	5.77815
deDoc	10kb	5.07918		deDoc	5kb	5.23045		deDoc	5kb	5.9058		deDoc	5kb	4		deDoc	5kb	5.07918		deDoc	100kb	5.30103
deDoc	10kb	5.07918		deDoc	5kb	5.25527		deDoc	5kb	4.65321		deDoc	5kb	5.65321		deDoc	5kb	4.92942		deDoc	100kb	5.77815
deDoc	10kb	4.77815		deDoc	5kb	5.57978		deDoc	5kb	4.60206		deDoc	5kb	3.69897		deDoc	5kb	4.97772		deDoc	100kb	5.47712
deDoc	10kb	4.60206		deDoc	5kb	6.7623		deDoc	5kb	4.8451		deDoc	5kb	4.65321		deDoc	5kb	3.69897		deDoc	100kb	5.90309
deDoc	10kb	5.04139		deDoc	5kb	5.85431		deDoc	5kb	4.81291		deDoc	5kb	4.69897		deDoc	5kb	5.19033		deDoc	100kb	6.57978
deDoc	10kb	4.8451		deDoc	5kb	5.90849		deDoc	5kb	4.74036		deDoc	5kb	4.65321		deDoc	5kb	5.32222		deDoc	100kb	5.47712
deDoc	10kb	4.8451		deDoc	5kb	5.65801		deDoc	5kb	4.81291		deDoc	5kb	4.47712		deDoc	5kb	5.07918		deDoc	100kb	5.69897
deDoc	10kb	4.90309		deDoc	5kb	5.23045		deDoc	5kb	5.04139		deDoc	5kb	4.77815		deDoc	5kb	4.97772		deDoc	100kb	5.69897
deDoc	10kb	4.47712		deDoc	5kb	5.89763		deDoc	5kb	4.39794		deDoc	5kb	4.69897		deDoc	5kb	6.3483		deDoc	100kb	5.77815
deDoc	10kb	5.90309		deDoc	5kb	5.72835		deDoc	5kb	4.87506		deDoc	5kb	5.29003		deDoc	5kb	4.90309		deDoc	100kb	5.77815
deDoc	10kb	5.07918		deDoc	5kb	5.76716		deDoc	5kb	5.04139		deDoc	5kb	6.67256		deDoc	5kb	5.19033		deDoc	100kb	5.60206
deDoc	10kb	4.69897		deDoc	5kb	5.11394		deDoc	5kb	5.14613		deDoc	5kb	5.74819		deDoc	5kb	5.24304		deDoc	100kb	6.51851
deDoc	10kb	4.77815		deDoc	5kb	5.82282		deDoc	5kb	5.75587		deDoc	5kb	5.66276		deDoc	5kb	4.92942		deDoc	100kb	5.8451
deDoc	10kb	4.69897		deDoc	5kb	5.69461		deDoc	5kb	4.65321		deDoc	5kb	5.32222		deDoc	5kb	5.30103		deDoc	100kb	5.30103
deDoc	10kb	4.69897		deDoc	5kb	5.73239		deDoc	5kb	4.69897		deDoc	5kb	5.5966		deDoc	5kb	5.31175		deDoc	100kb	5.8451
deDoc	10kb	5.04139		deDoc	5kb	6.47784		deDoc	5kb	4		deDoc	5kb	4.92942		deDoc	5kb	4.39794		deDoc	100kb	5.95424
deDoc	10kb	4.95424		deDoc	5kb	5.37107		deDoc	5kb	4.95424		deDoc	5kb	5.52504		deDoc	5kb	5.17609		deDoc	100kb	5.30103
deDoc	10kb	5		deDoc	5kb	5.49831		deDoc	5kb	4.69897		deDoc	5kb	5.04139		deDoc	5kb	5.33244		deDoc	100kb	6.36173
deDoc	10kb	4.69897		deDoc	5kb	5.29003		deDoc	5kb	4.65321		deDoc	5kb	5.63347		deDoc	5kb	5.21748		deDoc	100kb	5.47712
deDoc	10kb	4.69897		deDoc	5kb	5.6721		deDoc	5kb	4.8451		deDoc	5kb	5.64345		deDoc	5kb	5.33244		deDoc	100kb	5.30103
deDoc	10kb	6.2833		deDoc	5kb	5.29003		deDoc	5kb	4.47712		deDoc	5kb	5.77815		deDoc	5kb	4.90309		deDoc	100kb	5.30103
deDoc	10kb	4.95424		deDoc	5kb	5.77815		deDoc	5kb	4.39794		deDoc	5kb	5.04139		deDoc	5kb	4.92942		deDoc	100kb	5.69897
deDoc	10kb	4.8451		deDoc	5kb	5.49136		deDoc	5kb	5.40654		deDoc	5kb	5.34242		deDoc	5kb	3.69897		deDoc	100kb	5.60206
deDoc	10kb	5.07918		deDoc	5kb	5		deDoc	5kb	4.69897		deDoc	5kb	5.6902		deDoc	5kb	5.20412		deDoc	100kb	5.69897
deDoc	10kb	5.11394		deDoc	5kb	5.34242		deDoc	5kb	4.60206		deDoc	5kb	5.26717		deDoc	5kb	6.1959		deDoc	100kb	6.38021
deDoc	10kb	5.17609		deDoc	5kb	6.50174		deDoc	5kb	4.39794		deDoc	5kb	6.24551		deDoc	5kb	5.09691		deDoc	100kb	5.47712
deDoc	10kb	4		deDoc	5kb	4.92942		deDoc	5kb	4.30103		deDoc	5kb	5.19033		deDoc	5kb	5.14613		deDoc	100kb	5.69897
deDoc	10kb	5.36173		deDoc	5kb	5.38021		deDoc	5kb	4.47712		deDoc	5kb	5.02119		deDoc	5kb	5.0607		deDoc	100kb	5.47712
deDoc	10kb	5		deDoc	5kb	5.64836		deDoc	5kb	4.54407		deDoc	5kb	4.8451		deDoc	5kb	5.27875		deDoc	100kb	5.60206
deDoc	10kb	5.14613		deDoc	5kb	5.41497		deDoc	5kb	5.19033		deDoc	5kb	5.07918		deDoc	5kb	5.16137		deDoc	100kb	5
deDoc	10kb	5		deDoc	5kb	5.51188		deDoc	5kb	6.18752		deDoc	5kb	5.27875		deDoc	5kb	5.29003		deDoc	100kb	6.07918
deDoc	10kb	5.17609		deDoc	5kb	5.49136		deDoc	5kb	5.04139		deDoc	5kb	4.8451		deDoc	5kb	5.20412		deDoc	100kb	5.47712
deDoc	10kb	5.04139		deDoc	5kb	5.62325		deDoc	5kb	5		deDoc	5kb	5.19033		deDoc	5kb	5.19033		deDoc	100kb	5
deDoc	10kb	5.23045		deDoc	5kb	5.63347		deDoc	5kb	5		deDoc	5kb	5.33244		deDoc	5kb	#NUM!		deDoc	100kb	5.60206
deDoc	10kb	5.20412		deDoc	5kb	5.5966		deDoc	5kb	5.09691		deDoc	5kb	3.69897		deDoc	5kb	3.69897		deDoc	100kb	5.60206
deDoc	100kb	6.17609		deDoc	5kb	5.51851		deDoc	5kb	5.20412		deDoc	5kb	5.20412		deDoc	5kb	#NUM!		deDoc	100kb	6.14613
deDoc	100kb	5.60206		deDoc	5kb	6.36829		deDoc	5kb	4.92942		deDoc	5kb	5.43933		deDoc	5kb	5.76716		deDoc	100kb	5.30103
deDoc	100kb	5.47712		deDoc	5kb	5.38917		deDoc	5kb	5.04139		deDoc	5kb	5.14613		deDoc	5kb	6.24797		deDoc	100kb	5.30103
deDoc	100kb	5.47712		deDoc	5kb	5.41497		deDoc	5kb	4.8451		deDoc	5kb	6.33445		deDoc	5kb	5.25527		deDoc	100kb	5.47712
deDoc	100kb	5.30103		deDoc	5kb	5.07918		deDoc	5kb	5.0607		deDoc	5kb	5.38917		deDoc	5kb	5.0607		deDoc	100kb	5.30103
deDoc	100kb	6.07918		deDoc	5kb	5.25527		deDoc	5kb	5.09691		deDoc	5kb	5.24304		deDoc	5kb	4.87506		deDoc	100kb	6.07918
deDoc	100kb	5.30103		deDoc	5kb	5.57403		deDoc	5kb	5.14613		deDoc	5kb	5.33244		deDoc	5kb	5.23045		deDoc	100kb	5.30103
deDoc	100kb	5		deDoc	5kb	5.34242		deDoc	5kb	4.92942		deDoc	5kb	5.38021		deDoc	5kb	5.09691		deDoc	100kb	5.30103
deDoc	100kb	5.60206		deDoc	5kb	5.29003		deDoc	5kb	5.23045		deDoc	5kb	5.49136		deDoc	5kb	5.19033		deDoc	100kb	5.47712
deDoc	100kb	5.60206		deDoc	5kb	5.5682		deDoc	5kb	6.48926		deDoc	5kb	5.34242		deDoc	5kb	3.69897		deDoc	100kb	5.8451
deDoc	100kb	6.34242		deDoc	5kb	5.13033		deDoc	5kb	5.11394		deDoc	5kb	5.56229		deDoc	5kb	3.69897		deDoc	100kb	6.41497
deDoc	100kb	5.60206		deDoc	5kb	6.53908		deDoc	5kb	5.13033		deDoc	5kb	5.19033		deDoc	5kb	6.15534		deDoc	100kb	5.69897
deDoc	100kb	5.77815		deDoc	5kb	5.68574		deDoc	5kb	5.35218		deDoc	5kb	4.69897		deDoc	5kb	4		deDoc	100kb	5.60206
deDoc	100kb	5.69897		deDoc	5kb	5.14613		deDoc	5kb	4.97772		deDoc	5kb	5.41497		deDoc	5kb	5.09691		deDoc	100kb	5.8451
deDoc	100kb	5.30103		deDoc	5kb	5.5682		deDoc	5kb	5.30103		deDoc	5kb	6.47276		deDoc	5kb	4.97772		deDoc	100kb	5.30103
deDoc	100kb	6.07918		deDoc	5kb	5.14613		deDoc	5kb	4.87506		deDoc	5kb	5.34242		deDoc	5kb	4.90309		deDoc	100kb	5.8451
deDoc	100kb	5.30103		deDoc	5kb	5.716		deDoc	5kb	5.09691		deDoc	5kb	5.53148		deDoc	5kb	5.02119		deDoc	100kb	5
deDoc	100kb	5		deDoc	5kb	5.23045		deDoc	5kb	5.36173		deDoc	5kb	5.49831		deDoc	5kb	5.04139		deDoc	100kb	5.30103
deDoc	100kb	5.60206		deDoc	5kb	5.31175		deDoc	5kb	4.95424		deDoc	5kb	4.39794		deDoc	5kb	5		deDoc	100kb	5.60206
deDoc	100kb	5.60206		deDoc	5kb	5.38021		deDoc	5kb	5.38917		deDoc	5kb	3.69897		deDoc	5kb	5.19033		deDoc	100kb	6.20412
deDoc	100kb	6.25527		deDoc	5kb	5.4624		deDoc	5kb	5.20412		deDoc	5kb	5.63849		deDoc	5kb	3.69897		deDoc	100kb	5.30103
deDoc	100kb	5.69897		deDoc	5kb	5.43933		deDoc	5kb	5.23045		deDoc	5kb	5.46982		deDoc	5kb	5.17609		deDoc	100kb	5.60206
deDoc	100kb	5.8451		deDoc	5kb	5.31175		deDoc	5kb	5.02119		deDoc	5kb	5.21748		deDoc	5kb	4.39794		deDoc	100kb	5.47712
deDoc	100kb	5.47712		deDoc	5kb	5.33244		deDoc	5kb	5.29003		deDoc	5kb	4.92942		deDoc	5kb	6.26834		deDoc	100kb	5.30103
deDoc	100kb	6.4624		deDoc	5kb	5.20412		deDoc	5kb	5.17609		deDoc	5kb	5.57403		deDoc	5kb	5.21748		deDoc	100kb	5.90309
deDoc	100kb	5.69897		deDoc	5kb	6.04727		deDoc	5kb	5.46982		deDoc	5kb	5.58546		deDoc	5kb	4.8451		deDoc	100kb	5
deDoc	100kb	5.47712		deDoc	5kb	5.19033		deDoc	5kb	4.77815		deDoc	5kb	5.85126		deDoc	5kb	4.90309		deDoc	100kb	5.47712
deDoc	100kb	5.69897		deDoc	5kb	4.69897		deDoc	5kb	5.14613		deDoc	5kb	6.55145		deDoc	5kb	4		deDoc	100kb	5.69897
deDoc	100kb	5.60206		deDoc	5kb	5.11394		deDoc	5kb	4.77815		deDoc	5kb	5.60206		deDoc	5kb	5.02119		deDoc	100kb	6.5563
deDoc	100kb	5.60206		deDoc	5kb	5.11394		deDoc	5kb	5.96379		deDoc	5kb	5.57978		deDoc	5kb	4.39794		deDoc	100kb	5
deDoc	100kb	5.30103		deDoc	5kb	4.69897		deDoc	5kb	4.81291		deDoc	5kb	5.21748		deDoc	5kb	5.11394		deDoc	100kb	5.90309
deDoc	100kb	5.95424		deDoc	5kb	4.97772		deDoc	5kb	4.69897		deDoc	5kb	5.63849		deDoc	5kb	4.92942		deDoc	100kb	5.77815
deDoc	100kb	5.47712		deDoc	5kb	4.92942		deDoc	5kb	4.95424		deDoc	5kb	5.30103		deDoc	5kb	4.77815		deDoc	100kb	5.77815
deDoc	100kb	5.30103		deDoc	5kb	5.24304		deDoc	5kb	4.77815		deDoc	5kb	5.42325		deDoc	5kb	4.74036		deDoc	100kb	5.69897
deDoc	100kb	5.90309		deDoc	5kb	4.60206		deDoc	5kb	4.90309		deDoc	5kb	5.36173		deDoc	5kb	4.87506		deDoc	100kb	5.69897
deDoc	100kb	6.62325		deDoc	5kb	4.8451		deDoc	5kb	5		deDoc	5kb	5.58546		deDoc	5kb	5.02119		deDoc	100kb	6.63347
deDoc	100kb	5		deDoc	5kb	4.90309		deDoc	5kb	5.04139		deDoc	5kb	5.53782		deDoc	5kb	4.39794		deDoc	100kb	5.47712
deDoc	100kb	5.95424		deDoc	5kb	4.8451		deDoc	5kb	4.8451		deDoc	25kb	6.45864		deDoc	5kb	4		deDoc	100kb	5.60206
deDoc	100kb	5		deDoc	5kb	4.92942		deDoc	5kb	4.97772		deDoc	25kb	5.47712		deDoc	5kb	4.74036		deDoc	100kb	5.77815
deDoc	100kb	5.69897		deDoc	5kb	4.87506		deDoc	5kb	4.95424		deDoc	25kb	5.35218		deDoc	5kb	4.65321		deDoc	100kb	5.8451
deDoc	100kb	5.8451		deDoc	5kb	4.81291		deDoc	5kb	5.21748		deDoc	25kb	5.43933		deDoc	5kb	4.77815		deDoc	100kb	5.47712
deDoc	100kb	5.69897		deDoc	5kb	4.74036		deDoc	5kb	6.46835		deDoc	25kb	5.57403		deDoc	5kb	4.77815		deDoc	100kb	5.95424
deDoc	100kb	5.30103		deDoc	5kb	5.0607		deDoc	5kb	5		deDoc	25kb	5.17609		deDoc	5kb	4.77815		deDoc	100kb	5.47712
deDoc	100kb	6.47712		deDoc	5kb	4.8451		deDoc	5kb	4.74036		deDoc	25kb	5.62839		deDoc	5kb	4.97772		deDoc	100kb	6.20412
deDoc	100kb	5.77815		deDoc	5kb	4.81291		deDoc	5kb	5.68124		deDoc	25kb	5.35218		deDoc	5kb	4.60206		deDoc	100kb	5
deDoc	100kb	5.77815		deDoc	5kb	4.95424		deDoc	5kb	5.02119		deDoc	25kb	5.60206		deDoc	5kb	4.81291		deDoc	100kb	5.47712
deDoc	100kb	5.30103		deDoc	5kb	5.99564		deDoc	5kb	5.37107		deDoc	25kb	5.54407		deDoc	5kb	5.21748		deDoc	100kb	5.47712
deDoc	100kb	5.60206		deDoc	5kb	4.92942		deDoc	5kb	5.32222		deDoc	25kb	6.48073		deDoc	5kb	4.81291		deDoc	100kb	5.30103
deDoc	100kb	5.69897		deDoc	5kb	5.20412		deDoc	5kb	5.40654		deDoc	25kb	5.79588		deDoc	5kb	4.92942		deDoc	100kb	5.30103
deDoc	100kb	5.60206		deDoc	5kb	4.97772		deDoc	5kb	5.44716		deDoc	25kb	5.77815		deDoc	5kb	6.44248		deDoc	100kb	6.14613
deDoc	100kb	6.34242		deDoc	5kb	5.13033		deDoc	5kb	5.25527		deDoc	25kb	5.35218		deDoc	5kb	5.57403		deDoc	100kb	5.69897
deDoc	100kb	5.47712		deDoc	5kb	5.11394		deDoc	5kb	5.35218		deDoc	25kb	5.57403		deDoc	5kb	5.41497		deDoc	100kb	5.69897
deDoc	100kb	5.69897		deDoc	5kb	4.77815		deDoc	5kb	5.53148		deDoc	25kb	5.43933		deDoc	5kb	4.54407		deDoc	100kb	5.47712
deDoc	100kb	5.30103		deDoc	5kb	5.11394		deDoc	5kb	5.38917		deDoc	25kb	5.35218		deDoc	5kb	5.09691		deDoc	100kb	6.27875
deDoc	100kb	5.60206		deDoc	5kb	4.81291		deDoc	5kb	4.39794		deDoc	25kb	5.24304		deDoc	5kb	5.21748		deDoc	100kb	5.47712
deDoc	100kb	5.60206		deDoc	5kb	4		deDoc	5kb	6.10209		deDoc	25kb	5.54407		deDoc	5kb	5.17609		deDoc	100kb	5
deDoc	100kb	6.47712		deDoc	5kb	5.66276		deDoc	5kb	5.31175		deDoc	25kb	6.38917		deDoc	5kb	5.14613		deDoc	100kb	5.47712
deDoc	100kb	5.69897		deDoc	5kb	5.02119		deDoc	5kb	5.17609		deDoc	25kb	5.09691		deDoc	5kb	5.14613		deDoc	100kb	5.60206
deDoc	100kb	5.47712		deDoc	5kb	4.54407		deDoc	5kb	4.81291		deDoc	25kb	5.39794		deDoc	5kb	4.60206		deDoc	100kb	5.77815
deDoc	100kb	5.30103		deDoc	5kb	4.54407		deDoc	5kb	5.17609		deDoc	25kb	5		deDoc	5kb	5.37107		deDoc	100kb	6.68124
deDoc	100kb	5.90309		deDoc	5kb	4.87506		deDoc	5kb	5.17609		deDoc	25kb	5.65321		deDoc	5kb	5.29003		deDoc	100kb	6
deDoc	100kb	5.47712		deDoc	5kb	4.81291		deDoc	5kb	4.87506		deDoc	25kb	5.35218		deDoc	5kb	4.92942		deDoc	100kb	6
deDoc	100kb	5.77815		deDoc	5kb	4.90309		deDoc	5kb	5.0607		deDoc	25kb	5.74036		deDoc	5kb	5.26717		deDoc	100kb	5.95424
deDoc	100kb	6.27875		deDoc	5kb	4.30103		deDoc	5kb	5.07918		deDoc	25kb	5.24304		deDoc	5kb	5.4843		deDoc	100kb	5.95424
deDoc	100kb	5.60206		deDoc	5kb	4.97772		deDoc	5kb	5.21748		deDoc	25kb	5.77815		deDoc	5kb	5.24304		deDoc	100kb	5.47712
deDoc	100kb	5.30103		deDoc	5kb	6.18184		deDoc	5kb	5.34242		deDoc	25kb	6.45864		deDoc	5kb	4.69897		deDoc	100kb	6.25527
deDoc	100kb	5.60206		deDoc	5kb	5.26717		deDoc	5kb	6.25164		deDoc	25kb	5.54407		deDoc	5kb	6.08099		deDoc	100kb	5.30103
deDoc	100kb	5.47712		deDoc	5kb	5.42325		deDoc	5kb	5.11394		deDoc	25kb	5.65321		deDoc	5kb	4.39794		deDoc	100kb	5.47712
deDoc	100kb	6		deDoc	5kb	4.90309		deDoc	5kb	4.69897		deDoc	25kb	5.67669		deDoc	5kb	4.87506		deDoc	100kb	5.60206
deDoc	100kb	5.60206		deDoc	5kb	5.17609		deDoc	5kb	5.14613		deDoc	25kb	5.65321		deDoc	5kb	4.90309		deDoc	100kb	5.30103
deDoc	100kb	5		deDoc	5kb	5.23045		deDoc	5kb	5.23045		deDoc	25kb	5.62839		deDoc	5kb	4.54407		deDoc	100kb	5.47712
deDoc	100kb	5.69897		deDoc	5kb	4.39794		deDoc	5kb	5.02119		deDoc	25kb	6.0607		deDoc	5kb	3.69897		deDoc	100kb	6.20412
deDoc	100kb	6.38021		deDoc	5kb	3.69897		deDoc	5kb	5.37107		deDoc	25kb	6.80277		deDoc	5kb	3.69897		deDoc	100kb	5.30103
deDoc	100kb	5.69897		deDoc	5kb	4.90309		deDoc	5kb	4.65321		deDoc	25kb	5.87506		deDoc	5kb	4.54407		deDoc	100kb	5.60206
deDoc	100kb	5.77815		deDoc	5kb	4.65321		deDoc	5kb	4.81291		deDoc	25kb	6.08814		deDoc	5kb	4.77815		deDoc	100kb	5.60206
deDoc	100kb	5.69897		deDoc	5kb	4.90309		deDoc	5kb	5.27875		deDoc	25kb	5.17609		deDoc	5kb	4.47712		deDoc	100kb	5.60206
deDoc	100kb	5.47712		deDoc	5kb	5.14613		deDoc	5kb	5.21748		deDoc	25kb	6.12222		deDoc	5kb	4.87506		deDoc	100kb	6.30103
deDoc	100kb	6.25527		deDoc	5kb	5.14613		deDoc	5kb	5.33244		deDoc	25kb	5.92942		deDoc	5kb	4.77815		deDoc	100kb	5.60206
deDoc	100kb	5.69897		deDoc	5kb	4.60206		deDoc	5kb	5.35218		deDoc	25kb	5.87506		deDoc	5kb	4.60206		deDoc	100kb	5.30103
deDoc	100kb	5.47712		deDoc	5kb	6.22011		deDoc	5kb	6.11561		deDoc	25kb	5.79588		deDoc	5kb	4.74036		deDoc	100kb	5.47712
deDoc	100kb	5.60206		deDoc	5kb	5.33244		deDoc	5kb	5		deDoc	25kb	6.86776		deDoc	5kb	4.8451		deDoc	100kb	5.47712
deDoc	100kb	5.60206		deDoc	5kb	4.8451		deDoc	5kb	5.21748		deDoc	25kb	6.11394		deDoc	5kb	4.60206		deDoc	100kb	5.69897
deDoc	100kb	6.5563		deDoc	5kb	5.20412		deDoc	5kb	5.04139		deDoc	25kb	5.97772		deDoc	5kb	4.69897		deDoc	100kb	6.39794
deDoc	100kb	5.90309		deDoc	5kb	5.26717		deDoc	5kb	5.14613		deDoc	25kb	5.77815		deDoc	5kb	4.74036		deDoc	100kb	5.47712
deDoc	100kb	5.69897		deDoc	5kb	5.14613		deDoc	5kb	4.81291		deDoc	25kb	5.8893		deDoc	5kb	4.69897		deDoc	100kb	5.8451
deDoc	100kb	5.47712		deDoc	5kb	5.09691		deDoc	5kb	5.14613		deDoc	25kb	5.60206		deDoc	5kb	4.39794		deDoc	100kb	5.30103
deDoc	100kb	5.69897		deDoc	5kb	5.40654		deDoc	5kb	5		deDoc	25kb	5.74036		deDoc	5kb	5		deDoc	100kb	5.60206
deDoc	100kb	5.30103		deDoc	5kb	5.23045		deDoc	5kb	4.69897		deDoc	25kb	5.65321		deDoc	5kb	4.90309		deDoc	100kb	5.60206
deDoc	100kb	5.47712		deDoc	5kb	5.13033		deDoc	5kb	5.20412		deDoc	25kb	6.03141		deDoc	5kb	4.60206		deDoc	100kb	6.27875
deDoc	100kb	5.90309		deDoc	5kb	4.87506		deDoc	5kb	4.95424		deDoc	25kb	5.62839		deDoc	5kb	6.26364		deDoc	100kb	5.60206
deDoc	100kb	6.49136		deDoc	5kb	5.94201		deDoc	5kb	6.36736		deDoc	25kb	5.62839		deDoc	5kb	4.30103		deDoc	100kb	5
deDoc	100kb	5.69897		deDoc	5kb	4.47712		deDoc	5kb	5.34242		deDoc	25kb	6.57692		deDoc	5kb	5.21748		deDoc	100kb	5.47712
deDoc	100kb	5.60206		deDoc	5kb	4.17609		deDoc	5kb	5.14613		deDoc	25kb	5.43933		deDoc	5kb	5.13033		deDoc	100kb	5.47712
deDoc	100kb	5.47712		deDoc	5kb	3.69897		deDoc	5kb	5.29003		deDoc	25kb	5.69897		deDoc	5kb	4.81291		deDoc	5kb	5.85733
deDoc	100kb	5.8451		deDoc	5kb	3.69897		deDoc	5kb	5.0607		deDoc	25kb	5.43933		deDoc	5kb	5.09691		deDoc	5kb	4.77815
deDoc	100kb	5.30103		deDoc	5kb	4.8451		deDoc	5kb	5.23045		deDoc	25kb	5.67669		deDoc	5kb	4.92942		deDoc	5kb	4.17609
deDoc	100kb	5.69897		deDoc	5kb	5.0607		deDoc	5kb	5.13033		deDoc	25kb	5.87506		deDoc	5kb	4.47712		deDoc	5kb	4.65321
deDoc	100kb	5.30103		deDoc	5kb	4.81291		deDoc	5kb	5.09691		deDoc	25kb	5.30103		deDoc	5kb	4.90309		deDoc	5kb	4.74036
deDoc	100kb	5.69897		deDoc	5kb	4.97772		deDoc	5kb	5.42325		deDoc	25kb	5.8451		deDoc	5kb	5.21748		deDoc	5kb	4.95424
deDoc	100kb	6.17609		deDoc	5kb	4.74036		deDoc	5kb	4.87506		deDoc	25kb	5.67669		deDoc	5kb	4.54407		deDoc	5kb	4.8451
deDoc	100kb	5.30103		deDoc	5kb	4.60206		deDoc	5kb	5.44716		deDoc	25kb	6.34733		deDoc	5kb	4		deDoc	5kb	4.39794
deDoc	100kb	5.77815		deDoc	5kb	4.95424		deDoc	5kb	5.37107		deDoc	25kb	5.24304		deDoc	5kb	4.8451		deDoc	5kb	4.90309
deDoc	100kb	5.60206		deDoc	5kb	4.8451		deDoc	5kb	5.35218		deDoc	25kb	5.47712		deDoc	5kb	5.19033		deDoc	5kb	4.92942
deDoc	100kb	6.32222		deDoc	5kb	5.07918		deDoc	5kb	4.87506		deDoc	25kb	5.30103		deDoc	5kb	5.13033		deDoc	5kb	4.74036
deDoc	100kb	5.69897		deDoc	5kb	6.14768		deDoc	5kb	5.69461		deDoc	25kb	5.65321		deDoc	5kb	5.07918		deDoc	5kb	5.92428
deDoc	100kb	5.69897		deDoc	5kb	5.27875		deDoc	5kb	4.39794		deDoc	25kb	5.69897		deDoc	5kb	4.95424		deDoc	5kb	5.04139
deDoc	100kb	5.60206		deDoc	5kb	5.27875		deDoc	5kb	4.87506		deDoc	25kb	5.75967		deDoc	5kb	4.17609		deDoc	5kb	4.8451
deDoc	100kb	5.30103		deDoc	5kb	5.17609		deDoc	5kb	4.65321		deDoc	25kb	6.72428		deDoc	5kb	5.29003		deDoc	5kb	4.97772
deDoc	100kb	6.04139		deDoc	5kb	5		deDoc	5kb	4.81291		deDoc	25kb	5.8451		deDoc	5kb	4.87506		deDoc	5kb	4.90309
deDoc	100kb	5.30103		deDoc	5kb	4.69897		deDoc	5kb	4.65321		deDoc	25kb	5.79588		deDoc	5kb	6.37199		deDoc	5kb	4.39794
deDoc	100kb	5.30103		deDoc	5kb	5.21748		deDoc	5kb	4.60206		deDoc	25kb	5.90309		deDoc	5kb	4.92942		deDoc	5kb	4.60206
deDoc	100kb	5.30103		deDoc	5kb	5.11394		deDoc	5kb	4.77815		deDoc	25kb	5.87506		deDoc	5kb	4.39794		deDoc	5kb	4.90309
deDoc	100kb	5.77815		deDoc	5kb	5.14613		deDoc	5kb	4.39794		deDoc	25kb	5.47712		deDoc	5kb	5.07918		deDoc	5kb	4.95424
deDoc	100kb	6.30103		deDoc	5kb	5.09691		deDoc	5kb	4.74036		deDoc	25kb	5.74036		deDoc	5kb	4.77815		deDoc	5kb	4.87506
deDoc	100kb	5.60206		deDoc	5kb	4.69897		deDoc	5kb	6.01912		deDoc	25kb	5.51188		deDoc	5kb	5.09691		deDoc	5kb	4.8451
deDoc	100kb	5.47712		deDoc	5kb	6.06633		deDoc	5kb	5.21748		deDoc	25kb	5.67669		deDoc	5kb	4.60206		deDoc	5kb	4.92942
deDoc	100kb	5.60206		deDoc	5kb	5.20412		deDoc	5kb	5.07918		deDoc	25kb	5.8451		deDoc	5kb	4.47712		deDoc	5kb	5.89209
deDoc	100kb	5.69897		deDoc	5kb	4.77815		deDoc	5kb	4.97772		deDoc	25kb	6.58263		deDoc	5kb	4.95424		deDoc	5kb	4.90309
deDoc	100kb	6.39794		deDoc	5kb	5.24304		deDoc	5kb	5		deDoc	25kb	5.81291		deDoc	5kb	5.11394		deDoc	5kb	4.87506
deDoc	100kb	5.30103		deDoc	5kb	5.02119		deDoc	5kb	5		deDoc	25kb	5.67669		deDoc	5kb	5.20412		deDoc	5kb	4.92942
deDoc	100kb	5.8451		deDoc	5kb	5.13033		deDoc	5kb	5.02119		deDoc	25kb	5.47712		deDoc	5kb	3.69897		deDoc	5kb	4.90309
deDoc	100kb	5.90309		deDoc	5kb	4.8451		deDoc	5kb	4.65321		deDoc	25kb	5.90309		deDoc	5kb	5.04139		deDoc	5kb	5
deDoc	100kb	5		deDoc	5kb	5.02119		deDoc	5kb	5.16137		deDoc	25kb	5.35218		deDoc	5kb	4.30103		deDoc	5kb	4.81291
deDoc	100kb	6.17609		deDoc	5kb	5.11394		deDoc	5kb	4.8451		deDoc	25kb	5.60206		deDoc	5kb	5.34242		deDoc	5kb	4.8451
deDoc	100kb	5.47712		deDoc	5kb	5.11394		deDoc	5kb	5.24304		deDoc	25kb	5		deDoc	5kb	4.92942		deDoc	5kb	4.77815
deDoc	100kb	5.30103		deDoc	5kb	5.11394		deDoc	5kb	6.22011		deDoc	25kb	5.17609		deDoc	5kb	4.60206		deDoc	5kb	4.54407
deDoc	100kb	5.47712		deDoc	5kb	6.26482		deDoc	5kb	4.87506		deDoc	25kb	6.12222		deDoc	5kb	5.33244		deDoc	5kb	4.60206
deDoc	100kb	5.30103		deDoc	5kb	5.04139		deDoc	5kb	5.13033		deDoc	25kb	5.30103		deDoc	5kb	5.31175		deDoc	5kb	5.72016
deDoc	100kb	5.8451		deDoc	5kb	5.38021		deDoc	5kb	4.65321		deDoc	25kb	5.09691		deDoc	5kb	3.69897		deDoc	5kb	4.65321
deDoc	100kb	6.50515		deDoc	5kb	5.38021		deDoc	5kb	5.14613		deDoc	25kb	5.17609		deDoc	5kb	4.69897		deDoc	5kb	4.8451
deDoc	100kb	5.69897		deDoc	5kb	5.16137		deDoc	5kb	5.07918		deDoc	25kb	5.17609		deDoc	5kb	5.21748		deDoc	5kb	4.39794
deDoc	100kb	5.60206		deDoc	5kb	5.38021		deDoc	5kb	5.0607		deDoc	25kb	5.24304		deDoc	5kb	5.24304		deDoc	5kb	4.81291
deDoc	100kb	5.69897		deDoc	5kb	4.30103		deDoc	5kb	5.24304		deDoc	25kb	5.35218		deDoc	5kb	4.90309		deDoc	5kb	4.47712
deDoc	100kb	5.8451		deDoc	5kb	5.42325		deDoc	5kb	4.97772		deDoc	25kb	5.35218		deDoc	5kb	6.55991		deDoc	5kb	4.60206
deDoc	100kb	5.60206		deDoc	5kb	5.42325		deDoc	5kb	5.11394		deDoc	25kb	6.62325		deDoc	5kb	5.13033		deDoc	5kb	4.65321
deDoc	100kb	6.11394		deDoc	5kb	5.14613		deDoc	5kb	5.44716		deDoc	25kb	5.95424		deDoc	5kb	5.26717		deDoc	5kb	4.77815
deDoc	100kb	5.47712		deDoc	5kb	4.77815		deDoc	5kb	5.0607		deDoc	25kb	5.72016		deDoc	5kb	4.39794		deDoc	5kb	4.77815
deDoc	100kb	5.60206		deDoc	5kb	5.83885		deDoc	5kb	5.36173		deDoc	25kb	5.74036		deDoc	5kb	5.23045		deDoc	5kb	5.09691
deDoc	100kb	5.69897		deDoc	5kb	4.65321		deDoc	5kb	6.29557		deDoc	25kb	5.35218		deDoc	5kb	5.07918		deDoc	5kb	6.22917
deDoc	100kb	6.74819		deDoc	5kb	5.09691		deDoc	5kb	5.04139		deDoc	25kb	5.47712		deDoc	5kb	4.69897		deDoc	5kb	5.19033
deDoc	100kb	5.30103		deDoc	5kb	4.69897		deDoc	5kb	5.24304		deDoc	25kb	5.75967		deDoc	5kb	4.95424		deDoc	5kb	5.0607
deDoc	100kb	5.60206		deDoc	5kb	5.09691		deDoc	5kb	5.02119		deDoc	25kb	5.86034		deDoc	5kb	5.09691		deDoc	5kb	5.0607
deDoc	100kb	5.47712		deDoc	5kb	4.81291		deDoc	5kb	4.47712		deDoc	25kb	6.03141		deDoc	5kb	5.04139		deDoc	5kb	4.95424
deDoc	100kb	5.90309		deDoc	5kb	4.8451		deDoc	5kb	5.25527		deDoc	25kb	6.59384		deDoc	5kb	5.13033		deDoc	5kb	5.14613
deDoc	100kb	6.47712		deDoc	5kb	4.74036		deDoc	5kb	5.14613		deDoc	25kb	5.35218		deDoc	5kb	5.09691		deDoc	5kb	4.97772
deDoc	100kb	5.8451		deDoc	5kb	4.74036		deDoc	5kb	5.16137		deDoc	25kb	5.75967		deDoc	5kb	5.11394		deDoc	5kb	5.16137
deDoc	100kb	5.60206		deDoc	5kb	4.39794		deDoc	5kb	5.46982		deDoc	25kb	5.47712		deDoc	5kb	4.17609		deDoc	5kb	5.20412
deDoc	100kb	5.60206		deDoc	5kb	6.49693		deDoc	5kb	5.25527		deDoc	25kb	5.90309		deDoc	5kb	5.23045		deDoc	5kb	5.0607
deDoc	100kb	5.47712		deDoc	5kb	5.51851		deDoc	5kb	3.69897		deDoc	25kb	5.91645		deDoc	5kb	4.17609		deDoc	5kb	4.95424
deDoc	100kb	6.20412		deDoc	5kb	5.39794		deDoc	5kb	5.35218		deDoc	25kb	5.30103		deDoc	5kb	5.34242		deDoc	5kb	5.27875
deDoc	100kb	5.60206		deDoc	5kb	5.4843		deDoc	5kb	4.77815		deDoc	25kb	7.07918		deDoc	5kb	5.50515		deDoc	5kb	5
deDoc	100kb	5.60206		deDoc	5kb	5.19033		deDoc	5kb	4.47712		deDoc	25kb	5.57403		deDoc	5kb	5.26717		deDoc	5kb	4.54407
deDoc	100kb	5.30103		deDoc	5kb	5.34242		deDoc	5kb	5		deDoc	25kb	5.8451		deDoc	5kb	5.29003		deDoc	5kb	5.23045
deDoc	100kb	6.07918		deDoc	5kb	5.21748		deDoc	5kb	6.23679		deDoc	25kb	5.35218		deDoc	5kb	5.24304		deDoc	5kb	4.60206
deDoc	100kb	6.74036		deDoc	5kb	5.60206		deDoc	5kb	5.43933		deDoc	25kb	6.16879		deDoc	5kb	3.69897		deDoc	5kb	4.30103
deDoc	100kb	6.11394		deDoc	5kb	5.51851		deDoc	5kb	5.30103		deDoc	25kb	6.22401		deDoc	5kb	5.21748		deDoc	5kb	4.47712
deDoc	100kb	5.8451		deDoc	5kb	5.44716		deDoc	5kb	5.11394		deDoc	25kb	5.77815		deDoc	5kb	3.69897		deDoc	5kb	4.39794
deDoc	100kb	5.90309		deDoc	5kb	5.61278		deDoc	5kb	5		deDoc	25kb	6.01072		deDoc	5kb	5.64345		deDoc	5kb	4.54407
deDoc	100kb	6.04139		deDoc	5kb	5.33244		deDoc	5kb	4.8451		deDoc	25kb	5.65321		deDoc	5kb	5.02119		deDoc	5kb	5.5563
deDoc	100kb	5.60206		deDoc	5kb	4.39794		deDoc	5kb	5.27875		deDoc	25kb	5.92942		deDoc	5kb	4.97772		deDoc	5kb	4.30103
deDoc	100kb	6.14613		deDoc	5kb	5.9058		deDoc	5kb	5.04139		deDoc	25kb	5.92942		deDoc	5kb	6.11059		deDoc	5kb	4.74036
deDoc	100kb	5.47712		deDoc	5kb	5.02119		deDoc	5kb	5.43136		deDoc	25kb	5.62839		deDoc	5kb	4.47712		deDoc	5kb	4.54407
deDoc	100kb	5		deDoc	5kb	4.90309		deDoc	5kb	5.21748		deDoc	25kb	6.49485		deDoc	5kb	4.97772		deDoc	5kb	4.39794
deDoc	100kb	5.47712		deDoc	5kb	4.87506		deDoc	5kb	4.81291		deDoc	25kb	5.75967		deDoc	5kb	4.95424		deDoc	5kb	4.60206
deDoc	100kb	5.95424		deDoc	5kb	4.69897		deDoc	5kb	4.81291		deDoc	25kb	5.67669		deDoc	5kb	4.97772		deDoc	5kb	4.39794
deDoc	100kb	6.25527		deDoc	5kb	5.09691		deDoc	5kb	5.68574		deDoc	25kb	5.54407		deDoc	5kb	4.60206		deDoc	5kb	4.54407
deDoc	100kb	5.47712		deDoc	5kb	5.24304		deDoc	5kb	4.69897		deDoc	25kb	5.65321		deDoc	5kb	5.11394		deDoc	5kb	4.69897
deDoc	100kb	5.30103		deDoc	5kb	4.74036		deDoc	5kb	4.60206		deDoc	25kb	5.62839		deDoc	5kb	4.92942		deDoc	5kb	4.65321
deDoc	100kb	5		deDoc	5kb	4.87506		deDoc	5kb	4.39794		deDoc	25kb	5.43933		deDoc	5kb	4.69897		deDoc	5kb	5.87795
deDoc	100kb	5.30103		deDoc	5kb	5.60746		deDoc	5kb	4.60206		deDoc	25kb	6.20412		deDoc	5kb	4.90309		deDoc	5kb	4.65321
deDoc	100kb	5.90309		deDoc	5kb	6.55084		deDoc	5kb	4.69897		deDoc	25kb	5.09691		deDoc	5kb	4.95424		deDoc	5kb	4.60206
deDoc	100kb	5		deDoc	5kb	5.31175		deDoc	5kb	4.8451		deDoc	25kb	5.35218		deDoc	5kb	5.09691		deDoc	5kb	4.77815
deDoc	100kb	5.47712		deDoc	5kb	5.4624		deDoc	5kb	4.87506		deDoc	25kb	5		deDoc	5kb	4.8451		deDoc	5kb	4.87506
deDoc	100kb	5.60206		deDoc	5kb	5.41497		deDoc	5kb	4.47712		deDoc	25kb	5.39794		deDoc	5kb	5.17609		deDoc	5kb	4.74036
deDoc	100kb	6.30103		deDoc	5kb	5.53148		deDoc	5kb	5.04139		deDoc	25kb	5.24304		deDoc	5kb	5.19033		deDoc	5kb	4.81291
deDoc	100kb	5.60206		deDoc	5kb	5.5682		deDoc	5kb	6.14301		deDoc	25kb	5.47712		deDoc	5kb	6.45179		deDoc	5kb	5.04139
deDoc	100kb	5.30103		deDoc	5kb	5		deDoc	5kb	4.65321		deDoc	25kb	5.39794		deDoc	5kb	5.24304		deDoc	5kb	4.74036
deDoc	100kb	5.60206		deDoc	5kb	5.38917		deDoc	5kb	5.19033		deDoc	25kb	6.74819		deDoc	5kb	5.24304		deDoc	5kb	4.65321
deDoc	100kb	5.30103		deDoc	5kb	4.87506		deDoc	5kb	5		deDoc	25kb	6.0607		deDoc	5kb	5.13033		deDoc	5kb	4.60206
deDoc	100kb	5.47712		deDoc	5kb	5.69897		deDoc	5kb	4.8451		deDoc	25kb	5.39794		deDoc	5kb	5.31175		deDoc	5kb	4.81291
deDoc	100kb	6.11394		deDoc	5kb	5.49831		deDoc	5kb	5.17609		deDoc	25kb	5.96614		deDoc	5kb	5.13033		deDoc	5kb	3.69897
deDoc	100kb	5.47712		deDoc	5kb	5.27875		deDoc	5kb	4.69897		deDoc	25kb	5.87506		deDoc	5kb	5.07918		deDoc	5kb	4.77815
deDoc	100kb	5.69897		deDoc	5kb	5.30103		deDoc	5kb	5.13033		deDoc	25kb	5.97772		deDoc	5kb	5.29003		deDoc	5kb	5.6721
deDoc	100kb	5.69897		deDoc	5kb	4.54407		deDoc	5kb	5.13033		deDoc	25kb	6.07004		deDoc	5kb	4.54407		deDoc	5kb	4.74036
deDoc	100kb	6.23045		deDoc	5kb	6.12385		deDoc	5kb	5.17609		deDoc	25kb	5.17609		deDoc	5kb	5.32222		deDoc	5kb	4.60206
deDoc	100kb	5.77815		deDoc	5kb	5.09691		deDoc	5kb	4.77815		deDoc	25kb	6.21085		deDoc	5kb	5.17609		deDoc	5kb	4.54407
deDoc	100kb	5.60206		deDoc	5kb	4.95424		deDoc	5kb	5.21748		deDoc	25kb	5		deDoc	5kb	5.07918		deDoc	5kb	4.87506
deDoc	100kb	5.69897		deDoc	5kb	5.21748		deDoc	5kb	5.07918		deDoc	25kb	5.09691		deDoc	5kb	4.87506		deDoc	5kb	4.60206
deDoc	100kb	6.39794		deDoc	5kb	4.74036		deDoc	5kb	5.97081		deDoc	25kb	5		deDoc	5kb	5		deDoc	5kb	4.47712
deDoc	100kb	5.60206		deDoc	5kb	5.35218		deDoc	5kb	4.65321		deDoc	25kb	5.24304		deDoc	5kb	5.11394		deDoc	5kb	4.81291
deDoc	100kb	5.60206		deDoc	5kb	5.09691		deDoc	5kb	5.11394		deDoc	25kb	5.09691		deDoc	5kb	5.38021		deDoc	5kb	4.47712
deDoc	100kb	5		deDoc	5kb	5.23045		deDoc	5kb	4.74036		deDoc	25kb	5.24304		deDoc	5kb	5.27875		deDoc	5kb	4.74036
deDoc	100kb	5.77815		deDoc	5kb	4.97772		deDoc	5kb	4.97772		deDoc	25kb	5.09691		deDoc	5kb	5.29003		deDoc	5kb	4.8451
deDoc	100kb	5.95424		deDoc	5kb	5.29003		deDoc	5kb	4.87506		deDoc	25kb	5.17609		deDoc	5kb	5.25527		deDoc	5kb	4.69897
deDoc	100kb	6.62325		deDoc	5kb	5.4624		deDoc	5kb	4.90309		deDoc	25kb	5.8893		deDoc	5kb	6.37658		deDoc	5kb	4.60206
deDoc	100kb	5.69897		deDoc	5kb	6.66885		deDoc	5kb	4.74036		deDoc	25kb	6.2492		deDoc	5kb	5.13033		deDoc	5kb	4.69897
deDoc	100kb	5.77815		deDoc	5kb	5.65801		deDoc	5kb	5.04139		deDoc	25kb	5		deDoc	5kb	5.11394		deDoc	5kb	4.77815
deDoc	100kb	5.77815		deDoc	5kb	5.34242		deDoc	5kb	5.07918		deDoc	25kb	5.39794		deDoc	5kb	4.60206		deDoc	5kb	4.77815
deDoc	100kb	5.8451		deDoc	5kb	5.68574		deDoc	5kb	4.60206		deDoc	25kb	5		deDoc	5kb	5.23045		deDoc	5kb	4.60206
deDoc	100kb	5.60206		deDoc	5kb	5.51188		deDoc	5kb	5.85126		deDoc	25kb	5.09691		deDoc	5kb	5.36173		deDoc	5kb	5.81291
deDoc	100kb	5.30103		deDoc	5kb	5.7364		deDoc	5kb	4.90309		deDoc	25kb	5.17609		deDoc	5kb	5.04139		deDoc	5kb	4.87506
deDoc	100kb	6.47712		deDoc	5kb	5.6721		deDoc	5kb	4.77815		deDoc	25kb	5.09691		deDoc	5kb	4.97772		deDoc	5kb	4.47712
deDoc	100kb	5.69897		deDoc	5kb	5.6721		deDoc	5kb	4.65321		deDoc	25kb	5.86034		deDoc	5kb	4.60206		deDoc	5kb	4.8451
deDoc	100kb	5.8451		deDoc	5kb	5.60746		deDoc	5kb	4.81291		deDoc	25kb	6.86332		deDoc	5kb	5.24304		deDoc	5kb	4.77815
deDoc	100kb	5.77815		deDoc	5kb	5.29003		deDoc	5kb	4.97772		deDoc	25kb	5.8451		deDoc	5kb	5.16137		deDoc	5kb	5
deDoc	100kb	5.77815		deDoc	5kb	5.34242		deDoc	5kb	4.60206		deDoc	25kb	6.05115		deDoc	5kb	5.07918		deDoc	5kb	4.77815
deDoc	100kb	5.60206		deDoc	5kb	5.6721		deDoc	5kb	4.81291		deDoc	25kb	5.92942		deDoc	5kb	4.87506		deDoc	5kb	5.09691
deDoc	100kb	6.39794		deDoc	5kb	4.74036		deDoc	5kb	4.95424		deDoc	25kb	5.69897		deDoc	5kb	4.39794		deDoc	5kb	4.69897
deDoc	100kb	5.60206		deDoc	5kb	5.07918		deDoc	5kb	4.92942		deDoc	25kb	5.90309		deDoc	5kb	5.30103		deDoc	5kb	4.87506
deDoc	100kb	5		deDoc	5kb	6.46982		deDoc	5kb	4.30103		deDoc	25kb	6.08814		deDoc	5kb	5.17609		deDoc	5kb	5.90037
deDoc	100kb	5.77815		deDoc	5kb	5.49831		deDoc	5kb	5.85126		deDoc	25kb	6.07918		deDoc	5kb	5.43933		deDoc	5kb	4.87506
deDoc	100kb	5.30103		deDoc	5kb	5.41497		deDoc	5kb	4.92942		deDoc	25kb	6.02119		deDoc	5kb	4.69897		deDoc	5kb	4.54407
deDoc	100kb	5.47712		deDoc	5kb	4.8451		deDoc	5kb	4.92942		deDoc	25kb	6.78533		deDoc	5kb	5.70329		deDoc	5kb	4.90309
deDoc	100kb	5.77815		deDoc	5kb	5.4843		deDoc	5kb	4.81291		deDoc	25kb	5.8893		deDoc	5kb	4.81291		deDoc	5kb	4.90309
deDoc	100kb	6.4624		deDoc	5kb	5.42325		deDoc	5kb	4.60206		deDoc	25kb	5.989		deDoc	5kb	4.54407		deDoc	5kb	4.8451
deDoc	100kb	5.60206		deDoc	5kb	4.77815		deDoc	5kb	4.92942		deDoc	25kb	5.74036		deDoc	5kb	4.74036		deDoc	5kb	4.77815
deDoc	100kb	5.8451		deDoc	5kb	5.57978		deDoc	5kb	4.74036		deDoc	25kb	5.8893		deDoc	5kb	4.65321		deDoc	5kb	4.81291
deDoc	100kb	5.47712		deDoc	5kb	5.38021		deDoc	5kb	5.04139		deDoc	25kb	5.47712		deDoc	5kb	4.69897		deDoc	5kb	4.54407
deDoc	100kb	5.69897		deDoc	5kb	4.87506		deDoc	5kb	4.69897		deDoc	25kb	6.09691		deDoc	5kb	4.77815		deDoc	5kb	4.87506
deDoc	100kb	5.60206		deDoc	5kb	5.60746		deDoc	5kb	4.8451		deDoc	25kb	5.39794		deDoc	5kb	4.47712		deDoc	5kb	4.97772
deDoc	100kb	6.14613		deDoc	5kb	5.14613		deDoc	5kb	4.77815		deDoc	25kb	5.96614		deDoc	5kb	4.60206		deDoc	5kb	4.47712
deDoc	100kb	5.60206		deDoc	5kb	5.40654		deDoc	5kb	6.30103		deDoc	25kb	6.76343		deDoc	5kb	4.47712		deDoc	5kb	6.46909
deDoc	100kb	5		deDoc	5kb	5.46982		deDoc	5kb	5.30103		deDoc	25kb	5.87506		deDoc	5kb	4.69897		deDoc	5kb	5.40654
deDoc	100kb	5.30103		deDoc	5kb	6.33846		deDoc	5kb	5.38021		deDoc	25kb	5.8293		deDoc	5kb	5.68124		deDoc	5kb	5.0607
deDoc	100kb	5.60206		deDoc	5kb	5.51851		deDoc	5kb	4.65321		deDoc	25kb	5.75967		deDoc	5kb	4.74036		deDoc	5kb	5.34242
deDoc	100kb	6.32222		deDoc	5kb	5.26717		deDoc	5kb	5.17609		deDoc	25kb	6		deDoc	5kb	4.8451		deDoc	5kb	5.31175
deDoc	100kb	5.60206		deDoc	5kb	5.47712		deDoc	5kb	4.8451		deDoc	25kb	5.39794		deDoc	5kb	4.30103		deDoc	5kb	5.16137
deDoc	100kb	5.60206		deDoc	5kb	5.17609		deDoc	5kb	5.26717		deDoc	25kb	6.01072		deDoc	5kb	4.74036		deDoc	5kb	4.95424
deDoc	100kb	5.47712		deDoc	5kb	5.13033		deDoc	5kb	5.16137		deDoc	25kb	5.62839		deDoc	5kb	4.69897		deDoc	5kb	5.25527
deDoc	100kb	5.30103		deDoc	5kb	5.30103		deDoc	5kb	5.26717		deDoc	25kb	5.17609		deDoc	5kb	4.77815		deDoc	5kb	4.90309
deDoc	100kb	5.69897		deDoc	5kb	5.04139		deDoc	5kb	4.97772		deDoc	25kb	6.273		deDoc	5kb	4.92942		deDoc	5kb	5.11394
deDoc	100kb	6.32222		deDoc	5kb	5.24304		deDoc	5kb	5.25527		deDoc	25kb	5.47712		deDoc	5kb	5.19033		deDoc	5kb	5.39794
deDoc	100kb	5		deDoc	5kb	5.40654		deDoc	5kb	5.11394		deDoc	25kb	5.47712		deDoc	5kb	6.20003		deDoc	5kb	5.38917
deDoc	100kb	5.77815		deDoc	5kb	5.19033		deDoc	5kb	5.02119		deDoc	25kb	5.51188		deDoc	5kb	5.20412		deDoc	5kb	5.26717
deDoc	100kb	5.77815		deDoc	5kb	6.09167		deDoc	5kb	5.14613		deDoc	25kb	5.47712		deDoc	5kb	5.42325		deDoc	5kb	5.32222
deDoc	100kb	5		deDoc	5kb	5.26717		deDoc	5kb	5.14613		deDoc	25kb	5.57403		deDoc	5kb	4.60206		deDoc	5kb	5.09691
deDoc	100kb	5.8451		deDoc	5kb	4.77815		deDoc	5kb	6.1089		deDoc	25kb	5.17609		deDoc	5kb	3.69897		deDoc	5kb	5.38021
deDoc	100kb	5.30103		deDoc	5kb	4.77815		deDoc	5kb	4.92942		deDoc	25kb	6.16137		deDoc	5kb	5.17609		deDoc	5kb	5.20412
deDoc	100kb	5.30103		deDoc	5kb	4.60206		deDoc	5kb	4.95424		deDoc	25kb	5.17609		deDoc	5kb	5.07918		deDoc	5kb	4.90309
deDoc	100kb	5.60206		deDoc	5kb	5.24304		deDoc	5kb	5		deDoc	25kb	5.35218		deDoc	5kb	5.02119		deDoc	5kb	6.07372
deDoc	100kb	6.44716		deDoc	5kb	4.95424		deDoc	5kb	4.81291		deDoc	25kb	5.60206		deDoc	5kb	4.95424		deDoc	5kb	5.0607
deDoc	100kb	5.69897		deDoc	5kb	4.60206		deDoc	5kb	5		deDoc	25kb	5.09691		deDoc	5kb	5.17609		deDoc	5kb	5.09691
deDoc	100kb	5.47712		deDoc	5kb	5.09691		deDoc	5kb	5		deDoc	25kb	5.43933		deDoc	5kb	5.09691		deDoc	5kb	5.0607
deDoc	100kb	5.77815		deDoc	5kb	5.09691		deDoc	5kb	4.87506		deDoc	25kb	5.39794		deDoc	5kb	5.21748		deDoc	5kb	4.54407
deDoc	100kb	5.30103		deDoc	5kb	5.11394		deDoc	5kb	5.20412		deDoc	25kb	6.35698		deDoc	5kb	5.35218		deDoc	5kb	5
deDoc	100kb	5.47712		deDoc	5kb	5.20412		deDoc	5kb	5.13033		deDoc	25kb	5.43933		deDoc	5kb	6.20683		deDoc	5kb	5
deDoc	100kb	5.90309		deDoc	5kb	6.2014		deDoc	5kb	4.97772		deDoc	25kb	5.30103		deDoc	5kb	5.32222		deDoc	5kb	4.97772
deDoc	100kb	6.59106		deDoc	5kb	5.36173		deDoc	5kb	4.92942		deDoc	25kb	5.43933		deDoc	5kb	5.35218		deDoc	5kb	4.74036
deDoc	100kb	5.47712		deDoc	5kb	5.37107		deDoc	5kb	5.33244		deDoc	25kb	5.43933		deDoc	5kb	5.17609		deDoc	5kb	5.02119
deDoc	100kb	5.69897		deDoc	5kb	5.26717		deDoc	5kb	6.20952		deDoc	25kb	5.09691		deDoc	5kb	5.11394		deDoc	5kb	4.65321
deDoc	100kb	5.69897		deDoc	5kb	5.23045		deDoc	5kb	5.09691		deDoc	25kb	5.35218		deDoc	5kb	5.36173		deDoc	5kb	5.07918
deDoc	100kb	5.77815		deDoc	5kb	5.16137		deDoc	5kb	5.09691		deDoc	25kb	5.30103		deDoc	5kb	5.23045		deDoc	5kb	4.54407
deDoc	100kb	5.8451		deDoc	5kb	5.24304		deDoc	5kb	5.37107		deDoc	25kb	5.39794		deDoc	5kb	4.65321		deDoc	5kb	4.92942
deDoc	100kb	5.47712		deDoc	5kb	5.30103		deDoc	5kb	4.97772		deDoc	25kb	4.69897		deDoc	5kb	4.95424		deDoc	5kb	5.85733
deDoc	100kb	6.11394		deDoc	5kb	4.54407		deDoc	5kb	4.92942		deDoc	25kb	5.94201		deDoc	5kb	4.95424		deDoc	5kb	4.69897
deDoc	100kb	5.60206		deDoc	5kb	5.20412		deDoc	5kb	5		deDoc	25kb	5		deDoc	5kb	4.30103		deDoc	5kb	4.65321
deDoc	100kb	5.30103		deDoc	5kb	6.03342		deDoc	5kb	5.0607		deDoc	25kb	5.17609		deDoc	5kb	6.33546		deDoc	5kb	4.77815
deDoc	100kb	5		deDoc	5kb	5.20412		deDoc	5kb	4.77815		deDoc	25kb	4.87506		deDoc	5kb	4.17609		deDoc	5kb	4.77815
deDoc	100kb	5.60206		deDoc	5kb	5.04139		deDoc	5kb	5.02119		deDoc	25kb	5.17609		deDoc	5kb	4		deDoc	5kb	4.90309
deDoc	100kb	6.30103		deDoc	5kb	5		deDoc	5kb	5.07918		deDoc	25kb	5.30103		deDoc	5kb	5.51188		deDoc	5kb	4.8451
deDoc	100kb	5.47712		deDoc	5kb	5.13033		deDoc	5kb	4.69897		deDoc	25kb	5.72016		deDoc	5kb	5.04139		deDoc	5kb	4.90309
deDoc	100kb	5.60206		deDoc	5kb	4.77815		deDoc	5kb	5.11394		deDoc	25kb	6.73838		deDoc	5kb	4.69897		deDoc	5kb	4.17609
deDoc	100kb	5.77815		deDoc	5kb	5.27875		deDoc	5kb	5.11394		deDoc	25kb	5.51188		deDoc	5kb	3.69897		deDoc	5kb	4.92942
deDoc	100kb	5.60206		deDoc	5kb	4.54407		deDoc	5kb	6.14922		deDoc	25kb	5.77815		deDoc	5kb	5.26717		deDoc	5kb	4.60206
deDoc	100kb	6.32222		deDoc	5kb	4.81291		deDoc	5kb	5.14613		deDoc	25kb	5.8293		deDoc	5kb	5		deDoc	5kb	5.25527
deDoc	100kb	5.30103		deDoc	5kb	5.73239		deDoc	5kb	5.23045		deDoc	25kb	5.8293		deDoc	5kb	5.14613		deDoc	5kb	6.15987
deDoc	100kb	5.30103		deDoc	5kb	4.90309		deDoc	5kb	4.97772		deDoc	25kb	5.72016		deDoc	5kb	4.74036		deDoc	5kb	4.8451
deDoc	100kb	5.69897		deDoc	5kb	4.77815		deDoc	5kb	5		deDoc	25kb	5.77815		deDoc	5kb	5.04139		deDoc	5kb	4.95424
deDoc	100kb	5.60206		deDoc	5kb	4.90309		deDoc	5kb	4.47712		deDoc	25kb	5.57403		deDoc	5kb	3.69897		deDoc	5kb	5.02119
deDoc	100kb	5.95424		deDoc	5kb	4.92942		deDoc	5kb	5.07918		deDoc	25kb	5.8293		deDoc	5kb	5.0607		deDoc	5kb	4.39794
deDoc	100kb	6.70757		deDoc	5kb	4.47712		deDoc	5kb	4.97772		deDoc	25kb	5.43933		deDoc	5kb	5.17609		deDoc	5kb	5.0607
deDoc	100kb	5.69897		deDoc	5kb	5.04139		deDoc	5kb	5.14613		deDoc	25kb	5.60206		deDoc	5kb	4.97772		deDoc	5kb	5
deDoc	100kb	5.90309		deDoc	5kb	4.54407		deDoc	5kb	5.26717		deDoc	25kb	6.51521		deDoc	5kb	4.17609		deDoc	5kb	4.97772
deDoc	100kb	5.69897		deDoc	5kb	6.42894		deDoc	5kb	5.19033		deDoc	25kb	5.8451		deDoc	5kb	5.21748		deDoc	5kb	4.97772
deDoc	100kb	5.77815		deDoc	5kb	5.35218		deDoc	5kb	4.60206		deDoc	25kb	5.62839		deDoc	5kb	5.02119		deDoc	5kb	4.95424
deDoc	100kb	5.60206		deDoc	5kb	5.5563		deDoc	5kb	5.85126		deDoc	25kb	5.30103		deDoc	5kb	3.69897		deDoc	5kb	5.07918
deDoc	100kb	5.90309		deDoc	5kb	5.46982		deDoc	5kb	4.74036		deDoc	25kb	5.72016		deDoc	5kb	5.45484		deDoc	5kb	4.90309
deDoc	100kb	5.60206		deDoc	5kb	5.23045		deDoc	5kb	4.8451		deDoc	25kb	5.67669		deDoc	5kb	4.74036		deDoc	5kb	5.17609
deDoc	100kb	6.11394		deDoc	5kb	5.49136		deDoc	5kb	4.69897		deDoc	25kb	5.60206		deDoc	5kb	5.90037		deDoc	5kb	4.69897
deDoc	100kb	5.60206		deDoc	5kb	5.13033		deDoc	5kb	4.77815		deDoc	25kb	5.35218		deDoc	5kb	4.92942		deDoc	5kb	3.69897
deDoc	100kb	5.47712		deDoc	5kb	5.41497		deDoc	5kb	4.81291		deDoc	25kb	6.75012		deDoc	5kb	5		deDoc	5kb	5.0607
deDoc	100kb	5.8451		deDoc	5kb	5.19033		deDoc	5kb	4.74036		deDoc	25kb	5.8893		deDoc	5kb	4.8451		deDoc	5kb	6.13033
deDoc	100kb	6.41497		deDoc	5kb	5.56229		deDoc	5kb	5		deDoc	25kb	5.51188		deDoc	5kb	4.87506		deDoc	5kb	4.90309
deDoc	100kb	5.47712		deDoc	5kb	5.51188		deDoc	5kb	4.87506		deDoc	25kb	5.74036		deDoc	5kb	4.87506		deDoc	5kb	4.95424
deDoc	100kb	5.77815		deDoc	5kb	4.87506		deDoc	5kb	4.97772		deDoc	25kb	5.72016		deDoc	5kb	4.47712		deDoc	5kb	5.04139
deDoc	100kb	5.8451		deDoc	5kb	5.96614		deDoc	5kb	4.92942		deDoc	25kb	6		deDoc	5kb	4.65321		deDoc	5kb	4.95424
deDoc	100kb	5		deDoc	5kb	5.25527		deDoc	5kb	6.23172		deDoc	25kb	6.03141		deDoc	5kb	4.87506		deDoc	5kb	4.81291
deDoc	100kb	5.8451		deDoc	5kb	4.97772		deDoc	5kb	5.43933		deDoc	25kb	5.81291		deDoc	5kb	4.8451		deDoc	5kb	4.47712
deDoc	100kb	5.30103		deDoc	5kb	4.77815		deDoc	5kb	5.19033		deDoc	25kb	5.47712		deDoc	5kb	4.81291		deDoc	5kb	5.07918
deDoc	100kb	5.30103		deDoc	5kb	5.07918		deDoc	5kb	5.33244		deDoc	25kb	6.04139		deDoc	5kb	5.5563		deDoc	5kb	4.95424
deDoc	100kb	5.60206		deDoc	5kb	4.69897		deDoc	5kb	5.29003		deDoc	25kb	7.02119		deDoc	5kb	6.40226		deDoc	5kb	4.90309
deDoc	100kb	6.20412		deDoc	5kb	4.39794		deDoc	5kb	5.0607		deDoc	25kb	5.8893		deDoc	5kb	5.14613		deDoc	5kb	4.92942
deDoc	100kb	5.30103		deDoc	5kb	5.20412		deDoc	5kb	5.11394		deDoc	25kb	6.21748		deDoc	5kb	5.49136		deDoc	5kb	4.90309
deDoc	100kb	5.60206		deDoc	5kb	5.07918		deDoc	5kb	5.16137		deDoc	25kb	5.91645		deDoc	5kb	4.69897		deDoc	5kb	5.19033
deDoc	100kb	5.47712		deDoc	5kb	5.43933		deDoc	5kb	4.95424		deDoc	25kb	6.26717		deDoc	5kb	5.36173		deDoc	5kb	4.97772
deDoc	100kb	6.20412		deDoc	5kb	6.36361		deDoc	5kb	4.39794		deDoc	25kb	6.14613		deDoc	5kb	5.25527		deDoc	5kb	4.69897
deDoc	100kb	5.47712		deDoc	5kb	5.02119		deDoc	5kb	5.35218		deDoc	25kb	5.91645		deDoc	5kb	5.31175		deDoc	5kb	5.95665
deDoc	100kb	5.30103		deDoc	5kb	5.53782		deDoc	5kb	4.54407		deDoc	25kb	6.27875		deDoc	5kb	5.31175		deDoc	5kb	4.8451
deDoc	100kb	5		deDoc	5kb	4.87506		deDoc	5kb	5.94448		deDoc	25kb	4.69897		deDoc	5kb	4.90309		deDoc	5kb	4.95424
deDoc	100kb	5.47712		deDoc	5kb	5.29003		deDoc	5kb	5.0607		deDoc	25kb	5.72016		deDoc	5kb	4		deDoc	5kb	5.07918
deDoc	100kb	5.30103		deDoc	5kb	5.04139		deDoc	5kb	5.11394		deDoc	25kb	5.09691		deDoc	5kb	5.37107		deDoc	5kb	5.07918
deDoc	100kb	5.69897		deDoc	5kb	5.34242		deDoc	5kb	4.95424		deDoc	25kb	4.87506		deDoc	5kb	5.20412		deDoc	5kb	4.60206
deDoc	100kb	6.41497		deDoc	5kb	5.26717		deDoc	5kb	4.95424		deDoc	25kb	5		deDoc	5kb	5.46982		deDoc	5kb	4.69897
deDoc	100kb	5.30103		deDoc	5kb	5.47712		deDoc	5kb	4.77815		deDoc	25kb	4.87506		deDoc	5kb	4.30103		deDoc	5kb	4.69897
deDoc	100kb	5.69897		deDoc	5kb	5.4843		deDoc	5kb	4.92942		deDoc	25kb	5.35218		deDoc	5kb	5.49831		deDoc	5kb	4.92942
deDoc	100kb	5.8451		deDoc	5kb	5.13033		deDoc	5kb	5.02119		deDoc	25kb	6.26717		deDoc	5kb	4.47712		deDoc	5kb	5
deDoc	100kb	5.47712		deDoc	5kb	4.74036		deDoc	5kb	4.69897		deDoc	25kb	5.24304		deDoc	5kb	4.47712		deDoc	5kb	4.90309
deDoc	100kb	5		deDoc	5kb	6.05881		deDoc	5kb	4.87506		deDoc	25kb	5.30103		deDoc	5kb	4.39794		deDoc	5kb	5.0607
deDoc	100kb	6.20412		deDoc	5kb	5.27875		deDoc	5kb	4.69897		deDoc	25kb	5.47712		deDoc	5kb	4.69897		deDoc	5kb	6.13672
deDoc	100kb	5.47712		deDoc	5kb	4.69897		deDoc	5kb	6.00217		deDoc	25kb	5.09691		deDoc	5kb	4.65321		deDoc	5kb	4.69897
deDoc	100kb	5		deDoc	5kb	5.04139		deDoc	5kb	4.74036		deDoc	25kb	5.43933		deDoc	5kb	4.47712		deDoc	5kb	5.14613
deDoc	100kb	5.47712		deDoc	5kb	5.16137		deDoc	5kb	5.04139		deDoc	25kb	5.17609		deDoc	5kb	4.69897		deDoc	5kb	5.0607
deDoc	100kb	5.60206		deDoc	5kb	5.07918		deDoc	5kb	4.69897		deDoc	25kb	5.35218		deDoc	5kb	4.92942		deDoc	5kb	5.02119
deDoc	100kb	5.77815		deDoc	5kb	5.19033		deDoc	5kb	5.13033		deDoc	25kb	5.90309		deDoc	5kb	6.51188		deDoc	5kb	4.97772
deDoc	100kb	6.41497		deDoc	5kb	5.14613		deDoc	5kb	4.92942		deDoc	25kb	6.716		deDoc	5kb	5.52504		deDoc	5kb	4.81291
deDoc	100kb	5.8451		deDoc	5kb	5.14613		deDoc	5kb	5.04139		deDoc	25kb	5.79588		deDoc	5kb	5.11394		deDoc	5kb	4.81291
deDoc	100kb	5.47712		deDoc	5kb	4.92942		deDoc	5kb	5.04139		deDoc	25kb	5.17609		deDoc	5kb	4.8451		deDoc	5kb	5.02119
deDoc	100kb	5.8451		deDoc	5kb	5.77452		deDoc	5kb	5.11394		deDoc	25kb	5.95424		deDoc	5kb	5.09691		deDoc	5kb	4.90309
deDoc	100kb	5.69897		deDoc	5kb	4.69897		deDoc	5kb	5.09691		deDoc	25kb	5.79588		deDoc	5kb	4.60206		deDoc	5kb	4.90309
deDoc	100kb	6.25527		deDoc	5kb	5.02119		deDoc	5kb	5.13033		deDoc	25kb	5.30103		deDoc	5kb	4.74036		deDoc	5kb	4.90309
deDoc	100kb	5		deDoc	5kb	4.8451		deDoc	5kb	5.86923		deDoc	25kb	5.95424		deDoc	5kb	3.69897		deDoc	5kb	5.14613
deDoc	100kb	5.47712		deDoc	5kb	4.74036		deDoc	5kb	4.47712		deDoc	25kb	5.91645		deDoc	5kb	5.02119		deDoc	5kb	4.8451
deDoc	100kb	5.47712		deDoc	5kb	4.97772		deDoc	5kb	4.69897		deDoc	25kb	5.57403		deDoc	5kb	4.90309		deDoc	5kb	4.39794
deDoc	100kb	5.30103		deDoc	5kb	5.02119		deDoc	5kb	5.09691		deDoc	25kb	6.36173		deDoc	5kb	4.90309		deDoc	5kb	5.25527
deDoc	100kb	5.60206		deDoc	5kb	5.04139		deDoc	5kb	4.54407		deDoc	25kb	5.62839		deDoc	5kb	4		deDoc	5kb	4.17609
deDoc	100kb	6.14613		deDoc	5kb	6.34439		deDoc	5kb	4.90309		deDoc	25kb	5.43933		deDoc	5kb	5.0607		deDoc	5kb	4.47712
deDoc	100kb	5.47712		deDoc	5kb	5.23045		deDoc	5kb	4.69897		deDoc	25kb	5.62839		deDoc	5kb	4		deDoc	5kb	4.54407
deDoc	100kb	5.69897		deDoc	5kb	5.19033		deDoc	5kb	4.97772		deDoc	25kb	5.39794		deDoc	5kb	4.95424		deDoc	5kb	4.39794
deDoc	100kb	5.47712		deDoc	5kb	5.35218		deDoc	5kb	5		deDoc	25kb	5.62839		deDoc	5kb	4.92942		deDoc	5kb	4.39794
deDoc	100kb	6.27875		deDoc	5kb	4.74036		deDoc	5kb	4.65321		deDoc	25kb	5.67669		deDoc	5kb	5.11394		deDoc	5kb	5.07918
deDoc	100kb	5		deDoc	5kb	5.38021		deDoc	5kb	5.75587		deDoc	25kb	6.62325		deDoc	5kb	5.29003		deDoc	5kb	6.06819
deDoc	100kb	5.47712		deDoc	5kb	5.31175		deDoc	5kb	4.97772		deDoc	25kb	5.87506		deDoc	5kb	4.54407		deDoc	5kb	4.87506
deDoc	100kb	5.47712		deDoc	5kb	5.11394		deDoc	5kb	4.74036		deDoc	25kb	5.74036		deDoc	5kb	5.21748		deDoc	5kb	4.65321
deDoc	100kb	5.60206		deDoc	5kb	5.57403		deDoc	5kb	4.65321		deDoc	25kb	5.75967		deDoc	5kb	4.97772		deDoc	5kb	4.95424
deDoc	100kb	5.77815		deDoc	5kb	4.74036		deDoc	5kb	4.54407		deDoc	25kb	5.65321		deDoc	5kb	5.32222		deDoc	5kb	4.92942
deDoc	100kb	6.57978		deDoc	5kb	5.64345		deDoc	5kb	4.81291		deDoc	25kb	5.09691		deDoc	5kb	4.54407		deDoc	5kb	4.8451
deDoc	100kb	6		deDoc	5kb	5.11394		deDoc	5kb	4.60206		deDoc	25kb	5.57403		deDoc	5kb	5.26717		deDoc	5kb	4.74036
deDoc	100kb	6		deDoc	5kb	6.21748		deDoc	5kb	4.87506		deDoc	25kb	5.86034		deDoc	5kb	5.26717		deDoc	5kb	4.8451
deDoc	100kb	5.95424		deDoc	5kb	5.0607		deDoc	5kb	4.47712		deDoc	25kb	5.67669		deDoc	5kb	5.23045		deDoc	5kb	5.07918
deDoc	100kb	5.30103		deDoc	5kb	5.24304		deDoc	5kb	4.60206		deDoc	25kb	6.37107		deDoc	5kb	4.97772		deDoc	5kb	4.95424
deDoc	100kb	6.11394		deDoc	5kb	5.29003		deDoc	5kb	5		deDoc	25kb	5.43933		deDoc	5kb	5.21748		deDoc	5kb	4.87506
deDoc	100kb	5.60206		deDoc	5kb	5.23045		deDoc	5kb	5.83885		deDoc	25kb	5.30103		deDoc	5kb	4.30103		deDoc	5kb	4.74036
deDoc	100kb	5.30103		deDoc	5kb	5.25527		deDoc	5kb	4.77815		deDoc	25kb	5.09691		deDoc	5kb	4.8451		deDoc	5kb	5.02119
deDoc	100kb	5.30103		deDoc	5kb	5.33244		deDoc	5kb	4.65321		deDoc	25kb	5.30103		deDoc	5kb	6.28668		deDoc	5kb	4.65321
deDoc	100kb	5.30103		deDoc	5kb	5.19033		deDoc	5kb	4.90309		deDoc	25kb	5.43933		deDoc	5kb	5.07918		deDoc	5kb	4.47712
deDoc	100kb	6.07918		deDoc	5kb	5.26717		deDoc	5kb	4.95424		deDoc	25kb	5.62839		deDoc	5kb	3.69897		deDoc	5kb	5.93952
deDoc	100kb	5.47712		deDoc	5kb	4.65321		deDoc	5kb	4.65321		deDoc	25kb	6.6721		deDoc	5kb	5.37107		deDoc	5kb	4.87506
deDoc	100kb	5		deDoc	5kb	5.50515		deDoc	5kb	4.77815		deDoc	25kb	4.69897		deDoc	5kb	5.27875		deDoc	5kb	4.74036
deDoc	100kb	5.47712		deDoc	5kb	4.65321		deDoc	5kb	4.74036		deDoc	25kb	5.94201		deDoc	5kb	5.14613		deDoc	5kb	4.92942
deDoc	100kb	5.47712		deDoc	5kb	4.87506		deDoc	5kb	4.74036		deDoc	25kb	5.8893		deDoc	5kb	5.23045		deDoc	5kb	4.92942
deDoc	100kb	6.25527		deDoc	5kb	4.60206		deDoc	5kb	4.60206		deDoc	25kb	5.39794		deDoc	5kb	4		deDoc	5kb	4.8451
deDoc	100kb	5.60206		deDoc	5kb	4.81291		deDoc	5kb	4.81291		deDoc	25kb	5.91645		deDoc	5kb	5.20412		deDoc	5kb	4.69897
deDoc	100kb	5.47712		deDoc	5kb	4.39794		deDoc	5kb	6.13354		deDoc	25kb	5.94201		deDoc	5kb	3.69897		deDoc	5kb	5.02119
deDoc	100kb	5.69897		deDoc	5kb	4		deDoc	5kb	5.32222		deDoc	25kb	5.35218		deDoc	5kb	4.90309		deDoc	5kb	4.97772
deDoc	100kb	6.04139		deDoc	5kb	5.65321		deDoc	5kb	5.31175		deDoc	25kb	5.74036		deDoc	5kb	5.16137		deDoc	5kb	4.97772
deDoc	100kb	6.81954		deDoc	5kb	3.69897		deDoc	5kb	5.09691		deDoc	25kb	5.77815		deDoc	5kb	5.14613		deDoc	5kb	4.87506
deDoc	100kb	5.90309		deDoc	5kb	4.54407		deDoc	5kb	5.13033		deDoc	25kb	6.59106		deDoc	5kb	5.0607		deDoc	5kb	4.77815
deDoc	100kb	5.90309		deDoc	5kb	4.74036		deDoc	5kb	5.14613		deDoc	25kb	5.39794		deDoc	5kb	4.81291		deDoc	5kb	6.17173
deDoc	100kb	6		deDoc	5kb	4.81291		deDoc	5kb	5.21748		deDoc	25kb	5.54407		deDoc	5kb	3.69897		deDoc	5kb	5.09691
deDoc	100kb	5.60206		deDoc	5kb	4.77815		deDoc	5kb	5.16137		deDoc	25kb	5.24304		deDoc	5kb	4.39794		deDoc	5kb	5.09691
deDoc	100kb	6.04139		deDoc	5kb	4.39794		deDoc	5kb	5.11394		deDoc	25kb	5.60206		deDoc	5kb	3.69897		deDoc	5kb	4.8451
deDoc	100kb	5.8451		deDoc	5kb	4.60206		deDoc	5kb	4.60206		deDoc	25kb	5.60206		deDoc	5kb	5.19033		deDoc	5kb	5.0607
deDoc	5kb	5.50515		deDoc	5kb	5.31175		deDoc	5kb	5.989		deDoc	25kb	5.65321		deDoc	5kb	4.92942		deDoc	5kb	5.11394
deDoc	5kb	4.17609		deDoc	5kb	6.59494		deDoc	5kb	5.04139		deDoc	25kb	5.54407		deDoc	5kb	6.38202		deDoc	5kb	4.74036
deDoc	5kb	4.39794		deDoc	5kb	5.66745		deDoc	5kb	4.81291		deDoc	25kb	5.81291		deDoc	5kb	5.29003		deDoc	5kb	5.11394
deDoc	5kb	4.30103		deDoc	5kb	5		deDoc	5kb	4.47712		deDoc	25kb	4.69897		deDoc	5kb	4.92942		deDoc	5kb	4.81291
deDoc	5kb	4.47712		deDoc	5kb	5.26717		deDoc	5kb	4.92942		deDoc	25kb	5.39794		deDoc	5kb	5.13033		deDoc	5kb	4.60206
deDoc	5kb	4.39794		deDoc	5kb	3.69897		deDoc	5kb	4.92942		deDoc	25kb	6.28443		deDoc	5kb	5.23045		deDoc	5kb	5.11394
deDoc	5kb	4.17609		deDoc	5kb	5.51851		deDoc	5kb	4.95424		deDoc	25kb	5.24304		deDoc	5kb	5.16137		deDoc	5kb	4.87506
deDoc	5kb	4.17609		deDoc	5kb	5.49831		deDoc	5kb	4.74036		deDoc	25kb	5.39794		deDoc	5kb	5.02119		deDoc	5kb	5.0607
deDoc	5kb	4.39794		deDoc	5kb	5.42325		deDoc	5kb	5.0607		deDoc	25kb	5.57403		deDoc	5kb	5.29003		deDoc	5kb	5.02119
deDoc	5kb	4.65321		deDoc	5kb	5.09691		deDoc	5kb	4.54407		deDoc	25kb	5.09691		deDoc	5kb	5.20412		deDoc	5kb	4.87506
deDoc	5kb	3.69897		deDoc	5kb	5.43933		deDoc	5kb	5.17609		deDoc	25kb	5.43933		deDoc	5kb	5.30103		deDoc	5kb	4.39794
deDoc	5kb	5.64345		deDoc	5kb	5.20412		deDoc	5kb	4.77815		deDoc	25kb	5.51188		deDoc	5kb	5.14613		deDoc	5kb	5.61805
deDoc	5kb	4		deDoc	5kb	5.35218		deDoc	5kb	5.04139		deDoc	25kb	5.79588		deDoc	5kb	4.87506		deDoc	5kb	4.54407
deDoc	5kb	4.60206		deDoc	5kb	5.0607		deDoc	5kb	6.26364		deDoc	25kb	6.65801		deDoc	5kb	5.29003		deDoc	5kb	4.65321
deDoc	5kb	4.54407		deDoc	5kb	5.34242		deDoc	5kb	5.16137		deDoc	25kb	5.57403		deDoc	5kb	5.02119		deDoc	5kb	4.60206
deDoc	5kb	4.47712		deDoc	5kb	5.32222		deDoc	5kb	5.04139		deDoc	25kb	6		deDoc	5kb	5.13033		deDoc	5kb	4.69897
deDoc	5kb	4.54407		deDoc	5kb	5.4843		deDoc	5kb	5.0607		deDoc	25kb	5.74036		deDoc	5kb	5.31175		deDoc	5kb	4.74036
deDoc	5kb	4.39794		deDoc	5kb	5.53148		deDoc	5kb	5.19033		deDoc	25kb	5.79588		deDoc	5kb	5.13033		deDoc	5kb	4.54407
deDoc	5kb	4.65321		deDoc	5kb	4.90309		deDoc	5kb	5.11394		deDoc	25kb	5.69897		deDoc	5kb	6.49831		deDoc	5kb	4.60206
deDoc	5kb	4.65321		deDoc	5kb	5.95182		deDoc	5kb	5.04139		deDoc	25kb	5.57403		deDoc	5kb	5.51188		deDoc	5kb	4.69897
deDoc	5kb	4.30103		deDoc	5kb	4.8451		deDoc	5kb	4.92942		deDoc	25kb	5.51188		deDoc	5kb	5.32222		deDoc	5kb	4.74036
deDoc	5kb	4.74036		deDoc	5kb	4.95424		deDoc	5kb	5.11394		deDoc	50kb	6.45484		deDoc	5kb	4.97772		deDoc	5kb	6.01072
deDoc	5kb	4.60206		deDoc	5kb	4.90309		deDoc	5kb	4.74036		deDoc	50kb	5.74036		deDoc	5kb	5.35218		deDoc	5kb	5.21748
deDoc	5kb	4.60206		deDoc	5kb	4.74036		deDoc	5kb	5.19033		deDoc	50kb	5.39794		deDoc	5kb	4.74036		deDoc	5kb	4.95424
deDoc	5kb	5.61805		deDoc	5kb	5		deDoc	5kb	5.04139		deDoc	50kb	5.47712		deDoc	5kb	5.29003		deDoc	5kb	4.47712
deDoc	5kb	4.17609		deDoc	5kb	4.81291		deDoc	5kb	5.13033		deDoc	50kb	5.77815		deDoc	5kb	5.09691		deDoc	5kb	4.77815
deDoc	5kb	4.54407		deDoc	5kb	5.0607		deDoc	5kb	4.81291		deDoc	50kb	5.30103		deDoc	5kb	3.69897		deDoc	5kb	5.04139
deDoc	5kb	4.39794		deDoc	5kb	4.95424		deDoc	5kb	5.17609		deDoc	50kb	5.54407		deDoc	5kb	5.26717		deDoc	5kb	4.60206
deDoc	5kb	4.65321		deDoc	5kb	5.02119		deDoc	5kb	4.90309		deDoc	50kb	5.47712		deDoc	5kb	5.26717		deDoc	5kb	4.95424
deDoc	5kb	4.17609		deDoc	5kb	5.33244		deDoc	5kb	6.14613		deDoc	50kb	6.20412		deDoc	5kb	5.13033		deDoc	5kb	4.92942
deDoc	5kb	4.30103		deDoc	5kb	5.4843		deDoc	5kb	5.11394		deDoc	50kb	5.39794		deDoc	5kb	5.14613		deDoc	5kb	4.87506
deDoc	5kb	4.39794		deDoc	5kb	5.42325		deDoc	5kb	4.81291		deDoc	50kb	5.54407		deDoc	5kb	5.20412		deDoc	5kb	4.8451
deDoc	5kb	4.30103		deDoc	5kb	4.60206		deDoc	5kb	4.8451		deDoc	50kb	5.39794		deDoc	5kb	4.74036		deDoc	5kb	4.97772
deDoc	5kb	4.47712		deDoc	5kb	4.39794		deDoc	5kb	4.69897		deDoc	50kb	5.39794		deDoc	5kb	4.65321		deDoc	5kb	5.21748
deDoc	5kb	4.65321		deDoc	5kb	5.14613		deDoc	5kb	5.23045		deDoc	50kb	5.39794		deDoc	5kb	5.16137		deDoc	5kb	6.1089
deDoc	5kb	4.65321		deDoc	5kb	5.54407		deDoc	5kb	5.14613		deDoc	50kb	6.38021		deDoc	5kb	5.11394		deDoc	5kb	4.54407
deDoc	5kb	4.60206		deDoc	5kb	5.19033		deDoc	5kb	5.02119		deDoc	50kb	5.47712		deDoc	5kb	4.87506		deDoc	5kb	5.07918
deDoc	5kb	5.57403		deDoc	5kb	5.50515		deDoc	5kb	4.95424		deDoc	50kb	5.39794		deDoc	5kb	4.95424		deDoc	5kb	4.90309
deDoc	5kb	4.60206		deDoc	5kb	5.20412		deDoc	5kb	4.8451		deDoc	50kb	5.30103		deDoc	5kb	5.14613		deDoc	5kb	5
deDoc	5kb	4.60206		deDoc	5kb	5.53782		deDoc	5kb	5.04139		deDoc	50kb	5.17609		deDoc	5kb	4.97772		deDoc	5kb	4.8451
deDoc	5kb	4.17609		deDoc	5kb	5.47712		deDoc	5kb	5.21748		deDoc	50kb	5.65321		deDoc	5kb	4.95424		deDoc	5kb	5.14613
deDoc	5kb	4.54407		deDoc	5kb	5.57403		deDoc	5kb	4.74036		deDoc	50kb	5.65321		deDoc	5kb	4.60206		deDoc	5kb	5.07918
deDoc	5kb	4.39794		deDoc	5kb	5.60206		deDoc	5kb	5.0607		deDoc	50kb	5.60206		deDoc	5kb	6.15229		deDoc	5kb	4.92942
deDoc	5kb	4.39794		deDoc	5kb	5.21748		deDoc	5kb	6.52048		deDoc	50kb	6.14613		deDoc	5kb	4		deDoc	5kb	4.90309
deDoc	5kb	4.30103		deDoc	5kb	5.26717		deDoc	5kb	5.19033		deDoc	50kb	5		deDoc	5kb	5.04139		deDoc	5kb	5.02119
deDoc	5kb	4.47712		deDoc	5kb	4.87506		deDoc	5kb	5.27875		deDoc	50kb	5.47712		deDoc	5kb	4.90309		deDoc	5kb	5.11394
deDoc	5kb	4.30103		deDoc	5kb	5.19033		deDoc	5kb	5.31175		deDoc	50kb	5.39794		deDoc	5kb	4.95424		deDoc	5kb	4.54407
deDoc	5kb	4.54407		deDoc	5kb	5.36173		deDoc	5kb	5.29003		deDoc	50kb	5.17609		deDoc	5kb	4.65321		deDoc	5kb	5.53148
deDoc	5kb	4.74036		deDoc	5kb	4.60206		deDoc	5kb	4.97772		deDoc	50kb	5.8451		deDoc	5kb	4.47712		deDoc	5kb	4.47712
deDoc	5kb	5.91908		deDoc	5kb	4.30103		deDoc	5kb	5.30103		deDoc	50kb	6.62325		deDoc	5kb	4.74036		deDoc	5kb	4.39794
deDoc	5kb	4.47712		deDoc	5kb	5.04139		deDoc	5kb	4.90309		deDoc	50kb	5.97772		deDoc	5kb	4.8451		deDoc	5kb	4.69897
deDoc	5kb	4.69897		deDoc	5kb	4.74036		deDoc	5kb	5.27875		deDoc	50kb	5.30103		deDoc	5kb	4.65321		deDoc	5kb	4.77815
deDoc	5kb	4.77815		deDoc	5kb	3.69897		deDoc	5kb	5.19033		deDoc	50kb	5.60206		deDoc	5kb	4.30103		deDoc	5kb	4.54407
deDoc	5kb	4.54407		deDoc	5kb	4		deDoc	5kb	5.25527		deDoc	50kb	5.65321		deDoc	5kb	4.54407		deDoc	5kb	4.47712
deDoc	5kb	4.74036		deDoc	5kb	4		deDoc	5kb	5.16137		deDoc	50kb	6.04139		deDoc	5kb	5		deDoc	5kb	4.60206
deDoc	5kb	4.65321		deDoc	5kb	4.87506		deDoc	5kb	4.92942		deDoc	50kb	5		deDoc	5kb	3.69897		deDoc	5kb	4.90309
deDoc	5kb	4.69897		deDoc	5kb	5.07918		deDoc	5kb	5.39794		deDoc	50kb	5.74036		deDoc	5kb	4.8451		deDoc	5kb	5.83569
deDoc	5kb	3.69897		deDoc	5kb	5.19033		deDoc	5kb	5.17609		deDoc	50kb	6.58546		deDoc	5kb	4.8451		deDoc	5kb	4.8451
deDoc	5kb	4.47712		deDoc	5kb	5.38917		deDoc	5kb	5.19033		deDoc	50kb	5.30103		deDoc	5kb	4.77815		deDoc	5kb	4.81291
deDoc	5kb	4.81291		deDoc	5kb	5.34242		deDoc	5kb	5.17609		deDoc	50kb	5.92942		deDoc	5kb	4.60206		deDoc	5kb	4.92942
deDoc	5kb	4.77815		deDoc	5kb	4.77815		deDoc	5kb	5.30103		deDoc	50kb	5.39794		deDoc	5kb	4.60206		deDoc	5kb	4.81291
deDoc	5kb	4.74036		deDoc	5kb	6.40909		deDoc	5kb	5.04139		deDoc	50kb	5.74036		deDoc	5kb	5.04139		deDoc	5kb	4.77815
deDoc	5kb	4.39794		deDoc	5kb	5.41497		deDoc	5kb	5.33244		deDoc	50kb	5.8451		deDoc	5kb	4.60206		deDoc	5kb	4.87506
deDoc	5kb	4.69897		deDoc	5kb	5.20412		deDoc	5kb	4.54407		deDoc	50kb	5.65321		deDoc	5kb	4.95424		deDoc	5kb	4.60206
deDoc	5kb	4.54407		deDoc	5kb	5.34242		deDoc	5kb	5.73239		deDoc	50kb	5.54407		deDoc	5kb	4.65321		deDoc	5kb	4.54407
deDoc	5kb	4.65321		deDoc	5kb	5.32222		deDoc	5kb	4.97772		deDoc	50kb	6.74036		deDoc	5kb	4.95424		deDoc	5kb	4.81291
deDoc	5kb	4.60206		deDoc	5kb	4.17609		deDoc	5kb	4.81291		deDoc	50kb	5.81291		deDoc	5kb	6.42325		deDoc	5kb	4.54407
deDoc	5kb	5.51188		deDoc	5kb	5.61805		deDoc	5kb	4.81291		deDoc	50kb	5.81291		deDoc	5kb	5.11394		deDoc	5kb	5.90037
deDoc	5kb	4.30103		deDoc	5kb	5.37107		deDoc	5kb	4.65321		deDoc	50kb	6.09691		deDoc	5kb	5.25527		deDoc	5kb	4.69897
deDoc	5kb	4.65321		deDoc	5kb	5.07918		deDoc	5kb	4.77815		deDoc	50kb	5.95424		deDoc	5kb	5.11394		deDoc	5kb	4.90309
deDoc	5kb	4.47712		deDoc	5kb	5.37107		deDoc	5kb	4.77815		deDoc	50kb	5.74036		deDoc	5kb	4.92942		deDoc	5kb	4.65321
deDoc	5kb	4.60206		deDoc	5kb	5.02119		deDoc	5kb	4.74036		deDoc	50kb	5.92942		deDoc	5kb	5.37107		deDoc	5kb	5.04139
deDoc	5kb	4.30103		deDoc	5kb	5.26717		deDoc	5kb	4.30103		deDoc	50kb	5.54407		deDoc	5kb	5.21748		deDoc	5kb	4.90309
deDoc	5kb	4.47712		deDoc	5kb	5.40654		deDoc	5kb	5.14613		deDoc	50kb	6.47712		deDoc	5kb	5		deDoc	5kb	4.92942
deDoc	5kb	4.17609		deDoc	5kb	4.39794		deDoc	5kb	6.03342		deDoc	50kb	5.74036		deDoc	5kb	5		deDoc	5kb	5.0607
deDoc	5kb	4.65321		deDoc	5kb	5.44716		deDoc	5kb	4.60206		deDoc	50kb	5.60206		deDoc	5kb	5.11394		deDoc	5kb	4.69897
deDoc	5kb	4.17609		deDoc	5kb	6.27989		deDoc	5kb	4.97772		deDoc	50kb	5.81291		deDoc	5kb	5.09691		deDoc	5kb	5
deDoc	5kb	5.13033		deDoc	5kb	5.07918		deDoc	5kb	4.47712		deDoc	50kb	5.60206		deDoc	5kb	5.23045		deDoc	5kb	4.47712
deDoc	5kb	4.17609		deDoc	5kb	5.38021		deDoc	5kb	4.81291		deDoc	50kb	5.60206		deDoc	5kb	5.13033		deDoc	5kb	5.70757
deDoc	5kb	4.17609		deDoc	5kb	5.24304		deDoc	5kb	4.90309		deDoc	50kb	5.81291		deDoc	5kb	5.19033		deDoc	5kb	4.74036
deDoc	5kb	4.30103		deDoc	5kb	4.90309		deDoc	5kb	5		deDoc	50kb	6.62325		deDoc	5kb	4.17609		deDoc	5kb	4.77815
deDoc	5kb	4.30103		deDoc	5kb	5.26717		deDoc	5kb	4.97772		deDoc	50kb	5.65321		deDoc	5kb	4.97772		deDoc	5kb	4.65321
deDoc	5kb	3.69897		deDoc	5kb	4.65321		deDoc	5kb	5.13033		deDoc	50kb	5.47712		deDoc	5kb	4.90309		deDoc	5kb	4.69897
deDoc	5kb	4.17609		deDoc	5kb	4.74036		deDoc	5kb	4.74036		deDoc	50kb	5.60206		deDoc	5kb	5.23045		deDoc	5kb	4
deDoc	5kb	4.65321		deDoc	5kb	5.47712		deDoc	5kb	4.81291		deDoc	50kb	5.95424		deDoc	5kb	4.87506		deDoc	5kb	4.69897
deDoc	5kb	6.23172		deDoc	5kb	4.87506		deDoc	5kb	5.09691		deDoc	50kb	5.87506		deDoc	5kb	5.27875		deDoc	5kb	4.69897
deDoc	5kb	5.02119		deDoc	5kb	5.47712		deDoc	5kb	5.02119		deDoc	50kb	5.65321		deDoc	5kb	5.02119		deDoc	5kb	4.65321
deDoc	5kb	5.07918		deDoc	25kb	5.87506		deDoc	5kb	6.20276		deDoc	50kb	5.81291		deDoc	5kb	6.22917		deDoc	5kb	4.8451
deDoc	5kb	4.77815		deDoc	25kb	5.17609		deDoc	5kb	4.74036		deDoc	50kb	6.57403		deDoc	5kb	5.13033		deDoc	5kb	4.39794
deDoc	5kb	4.8451		deDoc	25kb	5.17609		deDoc	5kb	4.87506		deDoc	50kb	5.65321		deDoc	5kb	4.95424		deDoc	5kb	6.00217
deDoc	5kb	5.07918		deDoc	25kb	5		deDoc	5kb	4.95424		deDoc	50kb	5.69897		deDoc	5kb	4.92942		deDoc	5kb	4.90309
deDoc	5kb	5.07918		deDoc	25kb	5		deDoc	5kb	4.69897		deDoc	50kb	5.74036		deDoc	5kb	5		deDoc	5kb	4.60206
deDoc	5kb	5.17609		deDoc	25kb	5		deDoc	5kb	4.90309		deDoc	50kb	5.81291		deDoc	5kb	4.97772		deDoc	5kb	4.95424
deDoc	5kb	5		deDoc	25kb	6.32222		deDoc	5kb	4.92942		deDoc	50kb	5.8451		deDoc	5kb	4.95424		deDoc	5kb	4.92942
deDoc	5kb	5.04139		deDoc	25kb	5.43933		deDoc	5kb	4.97772		deDoc	50kb	5.8451		deDoc	5kb	4.69897		deDoc	5kb	4.65321
deDoc	5kb	5.11394		deDoc	25kb	5.30103		deDoc	5kb	4.54407		deDoc	50kb	6.74036		deDoc	5kb	4.69897		deDoc	5kb	4.97772
deDoc	5kb	4.97772		deDoc	25kb	5.17609		deDoc	5kb	4.81291		deDoc	50kb	5.90309		deDoc	5kb	5.02119		deDoc	5kb	4.87506
deDoc	5kb	4.69897		deDoc	25kb	5.65321		deDoc	5kb	5.04139		deDoc	50kb	5.30103		deDoc	5kb	4		deDoc	5kb	4.54407
deDoc	5kb	4.81291		deDoc	25kb	5.51188		deDoc	5kb	4.8451		deDoc	50kb	5.69897		deDoc	5kb	5.02119		deDoc	5kb	4.74036
deDoc	5kb	4.92942		deDoc	25kb	5.43933		deDoc	5kb	5		deDoc	50kb	5.39794		deDoc	5kb	4.30103		deDoc	5kb	4.8451
deDoc	5kb	4.97772		deDoc	25kb	5.17609		deDoc	5kb	4		deDoc	50kb	5.69897		deDoc	5kb	5.04139		deDoc	5kb	5
deDoc	5kb	4.69897		deDoc	25kb	5.47712		deDoc	5kb	5.07918		deDoc	50kb	5.8451		deDoc	5kb	4.30103		deDoc	5kb	4.87506
deDoc	5kb	4.69897		deDoc	25kb	6.22401		deDoc	5kb	4.60206		deDoc	50kb	5.77815		deDoc	5kb	4.77815		deDoc	5kb	4.8451
deDoc	5kb	3.69897		deDoc	25kb	5		deDoc	5kb	5.9345		deDoc	50kb	5.69897		deDoc	5kb	5.04139		deDoc	5kb	5.0607
deDoc	5kb	5.24304		deDoc	25kb	5.54407		deDoc	5kb	4.39794		deDoc	50kb	5.47712		deDoc	5kb	4.87506		deDoc	5kb	6.08636
deDoc	5kb	4.47712		deDoc	25kb	5.24304		deDoc	5kb	4		deDoc	50kb	5.30103		deDoc	5kb	5.19033		deDoc	5kb	5.02119
deDoc	5kb	4.47712		deDoc	25kb	5.09691		deDoc	5kb	4		deDoc	50kb	6.17609		deDoc	5kb	4.39794		deDoc	5kb	5.07918
deDoc	5kb	4.54407		deDoc	25kb	5.69897		deDoc	5kb	4.47712		deDoc	50kb	5.47712		deDoc	5kb	5.39794		deDoc	5kb	4.92942
deDoc	5kb	4.30103		deDoc	25kb	5.24304		deDoc	5kb	4.39794		deDoc	50kb	5.17609		deDoc	5kb	6.42406		deDoc	5kb	4.81291
deDoc	5kb	4.47712		deDoc	25kb	6.11394		deDoc	5kb	4.47712		deDoc	50kb	5.39794		deDoc	5kb	5.56229		deDoc	5kb	5.0607
deDoc	5kb	4.30103		deDoc	25kb	5.47712		deDoc	5kb	4.81291		deDoc	50kb	5.39794		deDoc	5kb	4.87506		deDoc	5kb	4.54407
deDoc	5kb	5.84198		deDoc	25kb	5		deDoc	5kb	5.94201		deDoc	50kb	5		deDoc	5kb	5.11394		deDoc	5kb	4.8451
deDoc	5kb	4.8451		deDoc	25kb	5.35218		deDoc	5kb	4.74036		deDoc	50kb	5.77815		deDoc	5kb	5.13033		deDoc	5kb	5.24304
deDoc	5kb	4.60206		deDoc	25kb	5.30103		deDoc	5kb	4.81291		deDoc	50kb	6.54407		deDoc	5kb	3.69897		deDoc	5kb	4.87506
deDoc	5kb	4.65321		deDoc	25kb	5.24304		deDoc	5kb	4.81291		deDoc	50kb	5.8451		deDoc	5kb	5.02119		deDoc	5kb	4.77815
deDoc	5kb	4.81291		deDoc	25kb	5.24304		deDoc	5kb	4.39794		deDoc	50kb	5.17609		deDoc	5kb	5.11394		deDoc	5kb	4.95424
deDoc	5kb	4.47712		deDoc	25kb	5.989		deDoc	5kb	4.60206		deDoc	50kb	5.95424		deDoc	5kb	5		deDoc	5kb	4.69897
deDoc	5kb	4.54407		deDoc	25kb	5.24304		deDoc	5kb	3.69897		deDoc	50kb	5.69897		deDoc	5kb	4		deDoc	5kb	4.69897
deDoc	5kb	4.81291		deDoc	25kb	5		deDoc	5kb	4.65321		deDoc	50kb	5.60206		deDoc	5kb	5.0607		deDoc	5kb	6.00217
deDoc	5kb	4.65321		deDoc	25kb	5		deDoc	5kb	4.77815		deDoc	50kb	5.47712		deDoc	5kb	4.97772		deDoc	5kb	5.0607
deDoc	5kb	4.77815		deDoc	25kb	5.09691		deDoc	5kb	4.60206		deDoc	50kb	6.30103		deDoc	5kb	5.21748		deDoc	5kb	4.54407
deDoc	5kb	4.69897		deDoc	25kb	5.09691		deDoc	5kb	4.87506		deDoc	50kb	5.47712		deDoc	5kb	4.97772		deDoc	5kb	4.97772
deDoc	5kb	4.81291		deDoc	25kb	5		deDoc	5kb	4.54407		deDoc	50kb	5.54407		deDoc	5kb	5.32222		deDoc	5kb	5.09691
deDoc	5kb	4.65321		deDoc	25kb	6.15381		deDoc	5kb	4.74036		deDoc	50kb	5.17609		deDoc	5kb	5.20412		deDoc	5kb	4.8451
deDoc	5kb	3.69897		deDoc	25kb	5.47712		deDoc	5kb	4.92942		deDoc	50kb	5.60206		deDoc	5kb	5.25527		deDoc	5kb	5.11394
deDoc	5kb	5.38917		deDoc	25kb	5.09691		deDoc	5kb	3.69897		deDoc	50kb	5.39794		deDoc	5kb	5.38917		deDoc	5kb	4.97772
deDoc	5kb	4.54407		deDoc	25kb	5.24304		deDoc	5kb	4.17609		deDoc	50kb	6.11394		deDoc	5kb	4.95424		deDoc	5kb	5.0607
deDoc	5kb	4.39794		deDoc	25kb	5.43933		deDoc	5kb	4.30103		deDoc	50kb	6.93952		deDoc	5kb	5.74819		deDoc	5kb	5.09691
deDoc	5kb	4.47712		deDoc	25kb	5.35218		deDoc	5kb	6.33746		deDoc	50kb	5.95424		deDoc	5kb	4.77815		deDoc	5kb	5.19033
deDoc	5kb	4.60206		deDoc	25kb	4.87506		deDoc	5kb	3.69897		deDoc	50kb	6.25527		deDoc	5kb	4.60206		deDoc	5kb	6.07737
deDoc	5kb	4.47712		deDoc	25kb	6		deDoc	5kb	5.16137		deDoc	50kb	6.04139		deDoc	5kb	4.60206		deDoc	5kb	4.8451
deDoc	5kb	4.39794		deDoc	25kb	6.62839		deDoc	5kb	5.0607		deDoc	50kb	5.39794		deDoc	5kb	4.69897		deDoc	5kb	4.95424
deDoc	5kb	4.30103		deDoc	25kb	5.39794		deDoc	5kb	5.02119		deDoc	50kb	6.14613		deDoc	5kb	4.17609		deDoc	5kb	4.65321
deDoc	5kb	4.65321		deDoc	25kb	5.8451		deDoc	5kb	5		deDoc	50kb	6.21748		deDoc	5kb	4.77815		deDoc	5kb	5.04139
deDoc	5kb	5.85431		deDoc	25kb	5.57403		deDoc	5kb	4.97772		deDoc	50kb	5.77815		deDoc	5kb	4.87506		deDoc	5kb	4.81291
deDoc	5kb	4.69897		deDoc	25kb	5.69897		deDoc	5kb	5		deDoc	50kb	6.85733		deDoc	5kb	4.54407		deDoc	5kb	5.14613
deDoc	5kb	4.97772		deDoc	25kb	6.01072		deDoc	5kb	5		deDoc	50kb	5.47712		deDoc	5kb	4.69897		deDoc	5kb	4.87506
deDoc	5kb	4.39794		deDoc	25kb	5.39794		deDoc	5kb	4.92942		deDoc	50kb	5.65321		deDoc	5kb	5.23045		deDoc	5kb	5
deDoc	5kb	4.65321		deDoc	25kb	5.75967		deDoc	5kb	4.65321		deDoc	50kb	5.30103		deDoc	5kb	6.2492		deDoc	5kb	4.65321
deDoc	5kb	4.60206		deDoc	25kb	6.52504		deDoc	5kb	4.95424		deDoc	50kb	5.54407		deDoc	5kb	5.23045		deDoc	5kb	5.09691
deDoc	5kb	4.60206		deDoc	25kb	5.24304		deDoc	5kb	4.92942		deDoc	50kb	5.47712		deDoc	5kb	5.40654		deDoc	5kb	5.07918
deDoc	5kb	4.47712		deDoc	25kb	5.97772		deDoc	5kb	5.09691		deDoc	50kb	5.69897		deDoc	5kb	5.49136		deDoc	5kb	5.02119
deDoc	5kb	4.77815		deDoc	25kb	5.35218		deDoc	5kb	4.8451		deDoc	50kb	5.92942		deDoc	5kb	5.11394		deDoc	5kb	5.9345
deDoc	5kb	4.77815		deDoc	25kb	5.74036		deDoc	5kb	5.07918		deDoc	50kb	5.92942		deDoc	5kb	5.14613		deDoc	5kb	5
deDoc	5kb	4.47712		deDoc	25kb	5.87506		deDoc	5kb	4.87506		deDoc	50kb	6.68124		deDoc	5kb	5.19033		deDoc	5kb	4.95424
deDoc	5kb	4.30103		deDoc	25kb	5.69897		deDoc	5kb	4.97772		deDoc	50kb	5.90309		deDoc	5kb	5.27875		deDoc	5kb	4.74036
deDoc	5kb	4.8451		deDoc	25kb	6.56229		deDoc	5kb	4.47712		deDoc	50kb	5.65321		deDoc	5kb	5.33244		deDoc	5kb	4.77815
deDoc	5kb	4.47712		deDoc	25kb	5.54407		deDoc	5kb	5.17609		deDoc	50kb	5.47712		deDoc	5kb	5.21748		deDoc	5kb	4.90309
deDoc	5kb	5.69897		deDoc	25kb	5.8451		deDoc	5kb	6.12222		deDoc	50kb	5.60206		deDoc	5kb	6.22141		deDoc	5kb	4.77815
deDoc	5kb	4.39794		deDoc	25kb	5.79588		deDoc	5kb	5.16137		deDoc	50kb	5.65321		deDoc	5kb	5.44716		deDoc	5kb	4.65321
deDoc	5kb	4.60206		deDoc	25kb	5.51188		deDoc	5kb	5.0607		deDoc	50kb	5.65321		deDoc	5kb	3.69897		deDoc	5kb	5.02119
deDoc	5kb	4.39794		deDoc	25kb	5.54407		deDoc	5kb	5.16137		deDoc	50kb	5.39794		deDoc	5kb	4.77815		deDoc	5kb	5.0607
deDoc	5kb	4.60206		deDoc	25kb	5.81291		deDoc	5kb	5		deDoc	50kb	5.87506		deDoc	5kb	5.26717		deDoc	5kb	4.69897
deDoc	5kb	4.47712		deDoc	25kb	5.35218		deDoc	5kb	4.95424		deDoc	50kb	6.74819		deDoc	5kb	4.47712		deDoc	5kb	5.83885
deDoc	5kb	4.69897		deDoc	25kb	5.92942		deDoc	5kb	4.77815		deDoc	50kb	6.04139		deDoc	5kb	5.26717		deDoc	5kb	4.8451
deDoc	5kb	4.17609		deDoc	25kb	5.24304		deDoc	5kb	5.09691		deDoc	50kb	5.8451		deDoc	5kb	4.69897		deDoc	5kb	4.8451
deDoc	5kb	4.77815		deDoc	25kb	5.09691		deDoc	5kb	5.02119		deDoc	50kb	5.8451		deDoc	5kb	5.31175		deDoc	5kb	4.54407
deDoc	5kb	4.30103		deDoc	25kb	5.39794		deDoc	5kb	5.30103		deDoc	50kb	5.95424		deDoc	5kb	5.04139		deDoc	5kb	4.60206
deDoc	5kb	4.69897		deDoc	25kb	5.77815		deDoc	5kb	4.60206		deDoc	50kb	6.07918		deDoc	5kb	4.69897		deDoc	5kb	4.54407
deDoc	5kb	4.47712		deDoc	25kb	6.49485		deDoc	5kb	4.60206		deDoc	50kb	5.17609		deDoc	5kb	5.27875		deDoc	5kb	4.74036
deDoc	5kb	5.82607		deDoc	25kb	5.43933		deDoc	5kb	5.56229		deDoc	50kb	6.20412		deDoc	5kb	5.37107		deDoc	5kb	4.60206
deDoc	5kb	4.17609		deDoc	25kb	5.72016		deDoc	5kb	4.54407		deDoc	50kb	5.30103		deDoc	5kb	6.42651		deDoc	5kb	4.74036
deDoc	5kb	4.69897		deDoc	25kb	5.60206		deDoc	5kb	4.60206		deDoc	50kb	5.39794		deDoc	5kb	5.0607		deDoc	5kb	4.74036
deDoc	5kb	4.54407		deDoc	25kb	5.72016		deDoc	5kb	4.60206		deDoc	50kb	5.47712		deDoc	5kb	5.38917		deDoc	5kb	4.8451
deDoc	5kb	4.87506		deDoc	25kb	5.24304		deDoc	5kb	4.69897		deDoc	50kb	5.69897		deDoc	5kb	5.43933		deDoc	5kb	4.69897
deDoc	5kb	4.54407		deDoc	25kb	5.39794		deDoc	5kb	3.69897		deDoc	50kb	5.95424		deDoc	5kb	5.36173		deDoc	5kb	4.97772
deDoc	5kb	4.65321		deDoc	25kb	5.30103		deDoc	5kb	4.54407		deDoc	50kb	6.25527		deDoc	5kb	5.07918		deDoc	5kb	6
deDoc	5kb	4.77815		deDoc	25kb	5.09691		deDoc	5kb	4.39794		deDoc	50kb	5.30103		deDoc	5kb	5.20412		deDoc	5kb	4.77815
deDoc	5kb	4.39794		deDoc	25kb	6.13033		deDoc	5kb	4.54407		deDoc	50kb	5.39794		deDoc	5kb	5.09691		deDoc	5kb	4.81291
deDoc	5kb	4.77815		deDoc	25kb	5.51188		deDoc	5kb	4.81291		deDoc	50kb	5		deDoc	5kb	4.90309		deDoc	5kb	4.87506
deDoc	5kb	4.77815		deDoc	25kb	5.43933		deDoc	5kb	6.53275		deDoc	50kb	5.17609		deDoc	5kb	5.09691		deDoc	5kb	4.8451
deDoc	5kb	4.60206		deDoc	25kb	5.35218		deDoc	5kb	5.26717		deDoc	50kb	5.81291		deDoc	5kb	5.11394		deDoc	5kb	4.90309
deDoc	5kb	4.30103		deDoc	25kb	5.47712		deDoc	5kb	5.32222		deDoc	50kb	6.86034		deDoc	5kb	5.20412		deDoc	5kb	4.92942
deDoc	5kb	4.74036		deDoc	25kb	5.65321		deDoc	5kb	5.36173		deDoc	50kb	5.8451		deDoc	5kb	5.11394		deDoc	5kb	4.69897
deDoc	5kb	4.65321		deDoc	25kb	6.31175		deDoc	5kb	5.09691		deDoc	50kb	6.04139		deDoc	5kb	5.36173		deDoc	5kb	4.97772
deDoc	5kb	5.83569		deDoc	25kb	5.35218		deDoc	5kb	5.13033		deDoc	50kb	6.13033		deDoc	5kb	5.35218		deDoc	5kb	4.8451
deDoc	5kb	4.90309		deDoc	25kb	5.67669		deDoc	5kb	5.21748		deDoc	50kb	5.87506		deDoc	5kb	4.60206		deDoc	5kb	5
deDoc	5kb	4.74036		deDoc	25kb	5.47712		deDoc	5kb	5.45484		deDoc	50kb	6.07918		deDoc	5kb	6.10551		deDoc	5kb	5
deDoc	5kb	4.47712		deDoc	25kb	5.57403		deDoc	5kb	5.35218		deDoc	50kb	6.07918		deDoc	5kb	5.31175		deDoc	5kb	5.09691
deDoc	5kb	4.54407		deDoc	25kb	5		deDoc	5kb	5.02119		deDoc	50kb	5.17609		deDoc	5kb	4.95424		deDoc	5kb	6.233
deDoc	5kb	4.81291		deDoc	25kb	5.94201		deDoc	5kb	5.21748		deDoc	50kb	6		deDoc	5kb	5.04139		deDoc	5kb	5.13033
deDoc	5kb	4.39794		deDoc	25kb	6.52504		deDoc	5kb	5.19033		deDoc	50kb	5.30103		deDoc	5kb	5.09691		deDoc	5kb	5.13033
deDoc	5kb	4.65321		deDoc	25kb	5.17609		deDoc	5kb	4.95424		deDoc	50kb	5.30103		deDoc	5kb	4.92942		deDoc	5kb	4.87506
deDoc	5kb	4.47712		deDoc	25kb	5.77815		deDoc	5kb	5.33244		deDoc	50kb	5.47712		deDoc	5kb	3.69897		deDoc	5kb	5.0607
deDoc	5kb	4.60206		deDoc	25kb	5.8293		deDoc	5kb	5.32222		deDoc	50kb	5.90309		deDoc	5kb	5.0607		deDoc	5kb	5.14613
deDoc	5kb	4.69897		deDoc	25kb	5.72016		deDoc	5kb	5.31175		deDoc	50kb	6.70329		deDoc	5kb	5		deDoc	5kb	5.04139
deDoc	5kb	4.60206		deDoc	25kb	5.60206		deDoc	5kb	5.49136		deDoc	50kb	5.95424		deDoc	5kb	4.95424		deDoc	5kb	5.16137
deDoc	5kb	4.92942		deDoc	25kb	5.24304		deDoc	5kb	5.0607		deDoc	50kb	5.77815		deDoc	5kb	4.39794		deDoc	5kb	5.30103
deDoc	5kb	4.90309		deDoc	25kb	6.2492		deDoc	5kb	5.09691		deDoc	50kb	5.8451		deDoc	5kb	5		deDoc	5kb	5.0607
deDoc	5kb	6.48643		deDoc	25kb	5.51188		deDoc	5kb	4.54407		deDoc	50kb	5.39794		deDoc	5kb	5.09691		deDoc	5kb	4.97772
deDoc	5kb	5.13033		deDoc	25kb	5.24304		deDoc	5kb	6.32428		deDoc	50kb	5.92942		deDoc	5kb	5.20412		deDoc	5kb	4.74036
deDoc	5kb	5.21748		deDoc	25kb	5.57403		deDoc	5kb	5.23045		deDoc	50kb	5.81291		deDoc	5kb	6.34143		deDoc	5kb	5.31175
deDoc	5kb	4		deDoc	25kb	5.65321		deDoc	5kb	5.20412		deDoc	50kb	5.47712		deDoc	5kb	5.33244		deDoc	5kb	4.8451
deDoc	5kb	3.69897		deDoc	25kb	5.17609		deDoc	5kb	4.90309		deDoc	50kb	6.4624		deDoc	5kb	5		deDoc	5kb	5.76343
deDoc	5kb	5.02119		deDoc	25kb	5.51188		deDoc	5kb	5.0607		deDoc	50kb	5.74036		deDoc	5kb	5.14613		deDoc	5kb	4.74036
deDoc	5kb	5.24304		deDoc	25kb	6.59934		deDoc	5kb	5.0607		deDoc	50kb	5.8451		deDoc	5kb	5.11394		deDoc	5kb	4.90309
deDoc	5kb	5.20412		deDoc	25kb	5.60206		deDoc	5kb	5.21748		deDoc	50kb	5.30103		deDoc	5kb	5.14613		deDoc	5kb	4.39794
deDoc	5kb	5.02119		deDoc	25kb	5.95424		deDoc	5kb	5.04139		deDoc	50kb	5.65321		deDoc	5kb	5.07918		deDoc	5kb	4.69897
deDoc	5kb	5.17609		deDoc	25kb	5.72016		deDoc	5kb	5.20412		deDoc	50kb	5.65321		deDoc	5kb	5.04139		deDoc	5kb	4.81291
deDoc	5kb	5.33244		deDoc	25kb	5.62839		deDoc	5kb	4.87506		deDoc	50kb	5.65321		deDoc	5kb	4.17609		deDoc	5kb	4.69897
deDoc	5kb	5.14613		deDoc	25kb	5.67669		deDoc	5kb	5.13033		deDoc	50kb	6.6721		deDoc	5kb	4.39794		deDoc	5kb	4.69897
deDoc	5kb	5.07918		deDoc	25kb	5.57403		deDoc	5kb	5.17609		deDoc	50kb	5.90309		deDoc	5kb	5.20412		deDoc	5kb	4.69897
deDoc	5kb	5.16137		deDoc	25kb	5.57403		deDoc	5kb	5.23045		deDoc	50kb	5.90309		deDoc	5kb	4.90309		deDoc	5kb	4.60206
deDoc	5kb	5.33244		deDoc	25kb	4.87506		deDoc	5kb	5.14613		deDoc	50kb	5.77815		deDoc	5kb	4.17609		deDoc	5kb	5.04139
deDoc	5kb	5.04139		deDoc	25kb	6.57978		deDoc	5kb	5.02119		deDoc	50kb	6.04139		deDoc	5kb	4.30103		deDoc	5kb	5.85431
deDoc	5kb	5.13033		deDoc	25kb	5.8451		deDoc	5kb	5.17609		deDoc	50kb	5.8451		deDoc	5kb	4.47712		deDoc	5kb	4.69897
deDoc	5kb	5.09691		deDoc	25kb	5.79588		deDoc	5kb	5.17609		deDoc	50kb	5.60206		deDoc	5kb	3.69897		deDoc	5kb	4.60206
deDoc	5kb	5.29003		deDoc	25kb	5.69897		deDoc	5kb	6.03743		deDoc	50kb	6.16137		deDoc	5kb	4.30103		deDoc	5kb	4.92942
deDoc	5kb	5.43136		deDoc	25kb	5.57403		deDoc	5kb	5.07918		deDoc	50kb	5		deDoc	5kb	4.90309		deDoc	5kb	4.97772
deDoc	5kb	5.31175		deDoc	25kb	5.86034		deDoc	5kb	5.17609		deDoc	50kb	5.54407		deDoc	5kb	4.54407		deDoc	5kb	4.92942
deDoc	5kb	4.54407		deDoc	25kb	5.35218		deDoc	5kb	5.09691		deDoc	50kb	5		deDoc	5kb	5.02119		deDoc	5kb	4.97772
deDoc	5kb	6.04336		deDoc	25kb	5.60206		deDoc	5kb	5.29003		deDoc	50kb	5.47712		deDoc	5kb	5.09691		deDoc	5kb	4.87506
deDoc	5kb	4.74036		deDoc	25kb	5.60206		deDoc	5kb	5.11394		deDoc	50kb	5.30103		deDoc	5kb	4.81291		deDoc	5kb	4.60206
deDoc	5kb	4.81291		deDoc	25kb	6.16879		deDoc	5kb	5.27875		deDoc	50kb	6.34242		deDoc	5kb	5.27875		deDoc	5kb	4.90309
deDoc	5kb	4.8451		deDoc	25kb	5.51188		deDoc	5kb	4.74036		deDoc	50kb	5.39794		deDoc	5kb	4.65321		deDoc	5kb	6.04727
deDoc	5kb	4.60206		deDoc	25kb	5.54407		deDoc	5kb	5.51851		deDoc	50kb	5.17609		deDoc	5kb	6.25164		deDoc	5kb	4.95424
deDoc	5kb	5.02119		deDoc	25kb	5.51188		deDoc	5kb	4.69897		deDoc	50kb	5.39794		deDoc	5kb	5.11394		deDoc	5kb	5
deDoc	5kb	4.8451		deDoc	25kb	5.30103		deDoc	5kb	4.60206		deDoc	50kb	5.65321		deDoc	5kb	5.09691		deDoc	5kb	4.74036
deDoc	5kb	4.8451		deDoc	25kb	6.35218		deDoc	5kb	4.65321		deDoc	50kb	5.60206		deDoc	5kb	4.95424		deDoc	5kb	4.97772
deDoc	5kb	4.47712		deDoc	25kb	5.65321		deDoc	5kb	4.69897		deDoc	50kb	5.30103		deDoc	5kb	5.31175		deDoc	5kb	5.07918
deDoc	5kb	5		deDoc	25kb	5.62839		deDoc	5kb	4.39794		deDoc	50kb	5.30103		deDoc	5kb	5.02119		deDoc	5kb	4.69897
deDoc	5kb	4.95424		deDoc	25kb	5.57403		deDoc	5kb	4.54407		deDoc	50kb	5.95424		deDoc	5kb	5.25527		deDoc	5kb	4.87506
deDoc	5kb	4.54407		deDoc	25kb	5.43933		deDoc	5kb	3.69897		deDoc	50kb	5.17609		deDoc	5kb	5.0607		deDoc	5kb	5.26717
deDoc	5kb	4.77815		deDoc	25kb	5.60206		deDoc	5kb	4		deDoc	50kb	5.30103		deDoc	5kb	5.14613		deDoc	5kb	5.07918
deDoc	5kb	4.81291		deDoc	25kb	5.30103		deDoc	5kb	6.24797		deDoc	50kb	5.30103		deDoc	5kb	5.02119		deDoc	5kb	4.97772
deDoc	5kb	5.16137		deDoc	25kb	6.0607		deDoc	5kb	4.30103		deDoc	50kb	5.60206		deDoc	5kb	5.04139		deDoc	5kb	4.47712
deDoc	5kb	4.17609		deDoc	25kb	5		deDoc	5kb	5.30103		deDoc	50kb	6.46982		deDoc	5kb	5.24304		deDoc	5kb	5.66745
deDoc	5kb	5.8893		deDoc	25kb	5.35218		deDoc	5kb	4.97772		deDoc	50kb	5.54407		deDoc	5kb	5.30103		deDoc	5kb	4.54407
deDoc	5kb	5.02119		deDoc	25kb	5.30103		deDoc	5kb	4.97772		deDoc	50kb	5.81291		deDoc	5kb	5.16137		deDoc	5kb	4.60206
deDoc	5kb	4.69897		deDoc	25kb	5		deDoc	5kb	5.16137		deDoc	50kb	5.81291		deDoc	5kb	6.16435		deDoc	5kb	4.69897
deDoc	5kb	4.65321		deDoc	25kb	5.30103		deDoc	5kb	4.30103		deDoc	50kb	5.8451		deDoc	5kb	5.32222		deDoc	5kb	4.69897
deDoc	5kb	4.60206		deDoc	25kb	5.65321		deDoc	5kb	5.0607		deDoc	50kb	5.65321		deDoc	5kb	4.69897		deDoc	5kb	4.90309
deDoc	5kb	4.65321		deDoc	25kb	6.29003		deDoc	5kb	5.17609		deDoc	50kb	6.4624		deDoc	5kb	5.11394		deDoc	5kb	4.60206
deDoc	5kb	4.74036		deDoc	25kb	5.39794		deDoc	5kb	4.54407		deDoc	50kb	5.74036		deDoc	5kb	5.13033		deDoc	5kb	4.65321
deDoc	5kb	4.81291		deDoc	25kb	5.62839		deDoc	5kb	4.8451		deDoc	50kb	5.54407		deDoc	5kb	4.60206		deDoc	5kb	4.74036
deDoc	5kb	4.77815		deDoc	25kb	5.43933		deDoc	5kb	4.65321		deDoc	50kb	5.8451		deDoc	5kb	5.19033		deDoc	5kb	4.92942
deDoc	5kb	4.74036		deDoc	25kb	5.65321		deDoc	5kb	4.65321		deDoc	50kb	5.30103		deDoc	5kb	5.16137		deDoc	5kb	5.85431
[truncated: 125,690 more rows]

## Sheet: Supplementary Figure 5
Supplementary Figure 5
a						b						c, d						e, f
	Level 1	Level 2	Level 3	Level 4+			Level 1	Level 2	Level 3	Level 4+			Level 1	Level 2	Level 3	Level 4+			Level 1	Level 2	Level 3	Level 4
	232	123	22	1			665	39	2	0			95	20	0	0			210	9	0	0
	112	3	0	0			228	1	0	0			78	25	0	0			184	10	0	0
	150	8	0	0			316	0	0	0			72	24	0	0			172	9	0	0
Arrowhead	232	73	5	0		Arrowhead	572	23	0	0		Arrowhead	72	18	0	0		Arrowhead	168	5	0	0
	200	73	8	2			505	28	1	0			99	18	0	0			218	7	0	0
	152	10	0	0			318	3	0	0			87	20	1	0			185	14	0	0
	201	2	0	0			406	0	0	0			81	24	2	0			182	15	0	0
	177	120	86	121			605	104	30	14			390	30	8	1			825	10	2	1
	336	308	268	237			1376	267	73	11			253	108	77	56			696	91	12	6
	257	218	205	163			1016	187	48	16			243	70	59	25			633	45	10	4
Armatus	215	178	148	167		Armatus	769	165	49	21		Armatus	286	70	15	7		Armatus	657	31	2	1
	207	142	120	120			727	130	31	8			249	93	12	23			647	33	1	5
	213	159	134	137			751	137	30	21			492	86	37	25			1122	42	8	5
	300	265	202	233			974	275	84	17			251	144	55	12			697	74	11	2
	138	177	0	0			390	120	0	0			188	112	8	0			436	27	2	0
	187	252	0	0			542	168	0	0			220	118	9	1			470	31	4	0
	184	166	0	0			472	114	0	0			182	85	6	0			375	27	0	0
GMAP	160	200	0	0		GMAP	438	141	0	0		TADtree	220	122	7	0		TADtree	463	42	1	0
	141	187	0	0			402	127	0	0			188	81	7	0			361	32	1	0
	178	152	0	0			450	105	0	0			189	136	11	1			417	42	4	0
	167	299	0	0			546	193	0	0			246	112	9	0			511	26	3	0
	391	66	0	0			882	16	0	0			103	10	0	0			204	10	0	0
	350	998	1	0			2260	219	0	0			101	14	0	0			200	14	0	0
	316	229	0	0			970	60	0	0			101	6	0	0			200	6	0	0
deDoc	374	503	0	0		deDoc	1524	115	0	0		GMAP	97	4	0	0		GMAP	192	4	0	0
	320	122	1	0			830	28	0	0			97	4	0	0			192	4	0	0
	356	133	1	0			910	35	0	0			102	16	0	0			202	16	0	0
	272	813	0	0			1806	182	0	0			109	6	0	0			216	6	0	0
	380	317	184	0			1461	119	21	0			233	92	0	0			572	38	0	0
	341	217	0	0			970	73	0	0			223	241	0	0			738	94	0	0
	327	229	0	0			856	128	0	0			206	90	0	0			518	36	0	0
matryoshka	390	276	0	0		matryoshka	1112	110	0	0		deDoc	232	220	0	0		deDoc	716	93	0	0
	322	281	0	0			986	110	0	0			231	54	0	0			524	22	0	0
	186	164	0	0			644	28	0	0			185	35	0	0			412	13	0	0
	378	198	0	0			1058	47	0	0			230	265	0	0			774	107	0	0
	167	213	203	192			296	190	103	21			464	529	0	0			1746	119	0	0
	206	277	260	303			370	265	116	43			262	272	287	316			1495	131	94	55
	174	224	202	248			320	203	109	30			231	403	152	0			1223	133	27	0
OnTAD	161	215	191	201		OnTAD	271	195	91	27		matryoshka	230	277	278	269		matryoshka	1363	135	89	50
	153	216	208	266			301	209	114	28			338	491	0	0			1330	163	0	0
	287	223	217	244			506	199	114	26			506	293	96	0			1546	91	20	0
	200	294	270	310			319	277	143	41			449	475	0	0			1470	188	0	0
	1143	583	55	16			2336	589	24	2			117	86	18	2			117	73	8	0
	1162	876	137	24			2425	876	67	5			123	86	24	4			120	72	12	0
	1166	914	167	28			2440	917	86	4			114	84	24	1			106	75	10	0
SpectralTAD	1141	724	88	11		SpectralTAD	2342	728	42	1		OnTAD	118	77	15	6		OnTAD	114	70	8	1
	1133	797	76	14			2328	795	38	2			110	85	16	4			105	73	7	1
	893	154	32	8			1813	152	15	3			114	82	25	3			119	66	11	1
	1129	797	106	27			2331	805	56	2			125	84	21	3			129	70	11	0
	117	228	447	6094			3665	1651	853	834			111	150	38	0			241	149	19	0
	118	230	452	6045			3621	1647	865	830			107	150	40	0			234	149	20	0
	114	223	439	6037			3575	1694	816	842			112	134	40	0			244	133	20	0
SuperTAD	116	227	449	6137		SuperTAD	3674	1674	888	809		TADpole	116	138	40	2		TADpole	252	139	20	0
	115	224	440	6094			3619	1697	854	818			111	154	26	0			234	155	12	0
	114	221	434	6096			3624	1685	866	804			118	138	38	4			256	139	20	0
	112	217	427	6150			3651	1663	886	818			112	158	38	0			243	157	19	0
	252	153	61	0			749	66	10	0			228	202	36	2			479	199	19	0
	229	140	73	0			706	66	8	0			224	237	57	5			485	234	29	1
	232	140	69	0			719	64	5	0			213	139	17	1			435	135	11	0
GRiNCH	240	161	63	0		GRiNCH	702	89	9	0		SpectralTAD	230	201	49	3		SpectralTAD	495	195	25	1
	255	144	71	0			756	73	5	0			228	164	36	0			476	162	18	0
	208	97	19	0			547	44	3	0			214	223	61	1			458	221	32	0
	243	160	70	0			782	70	1	0			233	248	65	3			500	247	34	0
	260	358	182	57			808	327	80	3			111	218	430	2255			1506	851	421	346
	356	305	109	10			880	272	42	2			113	221	431	2252			1515	830	444	340
	276	254	79	24			703	213	39	5			113	221	435	2251			1518	833	442	339
HiTAD	257	297	132	38		HiTAD	712	272	57	5		SuperTAD	113	222	433	2251		SuperTAD	1500	857	442	332
	243	286	105	14			674	241	40	5			111	218	427	2262			1521	832	428	347
	286	198	52	7			676	167	24	1			111	218	429	2256			1508	845	429	342
	315	341	164	16			848	309	66	2			110	216	426	2269			1504	838	450	338
	199	286	532	3946			1081	700	394	408			232	172	67	0			661	112	10	0
	191	274	524	3630			988	672	339	408			202	164	68	0			576	114	13	0
	214	310	572	3778			1037	709	363	437			209	178	78	0			628	120	11	0
HiCKey	202	294	546	3720		HiCKey	1038	672	369	405		GRiNCH	215	168	58	0		GRiNCH	603	117	5	0
	219	310	590	4006			1123	740	376	435			215	175	71	0			650	106	8	0
	164	250	480	2964			800	606	287	320			200	159	32	0			589	73	8	0
	191	270	514	3624			1016	650	331	400			215	169	62	0			641	108	2	0
													169	113	24	0			361	108	11	0
													155	119	31	4			340	116	12	2
													148	105	11	2			312	101	4	1
												HiTAD	146	101	14	0		HiTAD	314	94	6	0
													144	93	10	0			301	88	5	0
													150	93	8	0			316	86	4	0
													158	125	20	2			346	117	8	1
													159	232	344	184			226	156	120	39
													164	236	332	130			219	144	129	23
													172	238	338	192			220	163	136	39
												HiCKey	172	230	320	180		HiCKey	223	162	116	38
													159	234	362	196			239	152	127	39
													150	224	290	82			188	139	107	16
													157	226	332	166			220	148	117	36

## Sheet: Supplementary Figure 6
Supplementary Figure 6
a
	GM12878_10kb	GM12878_50kb	HMEC_10kb	HMEC_50kb	HUVEC_10kb	HUVEC_50kb	IMR90_10kb	IMR90_50kb	K562_10kb	K562_50kb	KBM7_10kb	KBM7_50kb	NHEK_10kb	NHEK_50kb
GM12878_10kb	1	0.855565	0.848351	0.8186	0.846541	0.818916	0.846059	0.816678	0.852216	0.824256	0.850871	0.831486	0.828494	0.806687
GM12878_50kb	0.855565	1	0.82745	0.871532	0.832736	0.895545	0.806448	0.86578	0.831818	0.891278	0.816932	0.875175	0.798306	0.87127
HMEC_10kb	0.848351	0.82745	1	0.84891	0.883149	0.830708	0.863141	0.826971	0.855131	0.828693	0.860339	0.828859	0.869722	0.829287
HMEC_50kb	0.8186	0.871532	0.84891	1	0.849461	0.898486	0.835912	0.893548	0.828319	0.86318	0.82733	0.870515	0.80946	0.898919
HUVEC_10kb	0.846541	0.832736	0.883149	0.849461	1	0.86268	0.864877	0.831717	0.861139	0.844237	0.858864	0.843251	0.839795	0.838715
HUVEC_50kb	0.818916	0.895545	0.830708	0.898486	0.86268	1	0.81905	0.887526	0.835947	0.889013	0.827107	0.885053	0.791425	0.883827
IMR90_10kb	0.846059	0.806448	0.863141	0.835912	0.864877	0.81905	1	0.85883	0.851515	0.826525	0.870089	0.824626	0.839008	0.818726
IMR90_50kb	0.816678	0.86578	0.826971	0.893548	0.831717	0.887526	0.85883	1	0.828208	0.861251	0.830147	0.879838	0.79446	0.864244
K562_10kb	0.852216	0.831818	0.855131	0.828319	0.861139	0.835947	0.851515	0.828208	1	0.87276	0.853586	0.828017	0.822717	0.824989
K562_50kb	0.824256	0.891278	0.828693	0.86318	0.844237	0.889013	0.826525	0.861251	0.87276	1	0.834179	0.88226	0.796506	0.878609
KBM7_10kb	0.850871	0.816932	0.860339	0.82733	0.858864	0.827107	0.870089	0.830147	0.853586	0.834179	1	0.855912	0.838024	0.813313
KBM7_50kb	0.831486	0.875175	0.828859	0.870515	0.843251	0.885053	0.824626	0.879838	0.828017	0.88226	0.855912	1	0.799735	0.87683
NHEK_10kb	0.828494	0.798306	0.869722	0.80946	0.839795	0.791425	0.839008	0.79446	0.822717	0.796506	0.838024	0.799735	1	0.814287
NHEK_50kb	0.806687	0.87127	0.829287	0.898919	0.838715	0.883827	0.818726	0.864244	0.824989	0.878609	0.813313	0.87683	0.814287	1
b
	Rep1_Armatus	Rep1_Arrowhead	Rep1_deDoc	Rep1_GMAP	Rep1_GRiNCH	Rep1_HiCKey	Rep1_HiTAD	Rep1_matryoshka	Rep1_OnTAD	Rep1_SpectralTAD	Rep1_SuperTAD	Rep1_TADpole	Rep1_TADtree	Rep2_Armatus	Rep2_Arrowhead	Rep2_GMAP	Rep2_GRiNCH	Rep2_HiCKey	Rep2_HiTAD	Rep2_matryoshka	Rep2_OnTAD	Rep2_SpectralTAD	Rep2_TADpole
Rep1_Armatus	1	0.881337	0.883301	0.852288	0.830649	0.804409	0.86904	0.937007	0.885991	0.892405	0.798552	0.818778	0.90478	0.925376	0.884473	0.86985	0.820402	0.799131	0.859522	0.940672	0.882814	0.89483	0.859522
Rep1_Arrowhead	0.881337	1	0.866842	0.880089	0.85288	0.808779	0.878233	0.887915	0.864008	0.870846	0.813488	0.840182	0.858369	0.86746	0.969827	0.888284	0.83309	0.804805	0.869139	0.883582	0.861863	0.870809	0.869139
Rep1_deDoc	0.883301	0.866842	1	0.852341	0.845352	0.815937	0.879225	0.887454	0.865759	0.907163	0.820508	0.849702	0.857498	0.850739	0.869179	0.85699	0.833375	0.811898	0.874738	0.883502	0.858665	0.907634	0.874738
Rep1_GMAP	0.852288	0.880089	0.852341	1	0.838023	0.818586	0.870937	0.858152	0.862615	0.850417	0.816528	0.846478	0.834397	0.82225	0.881028	0.950757	0.833399	0.818946	0.867174	0.856649	0.859481	0.850908	0.867174
Rep1_GRiNCH	0.830649	0.85288	0.845352	0.838023	1	0.824939	0.859279	0.848743	0.839927	0.855249	0.82707	0.835501	0.827486	0.805336	0.856772	0.838465	0.877423	0.82791	0.858133	0.845458	0.838614	0.854766	0.858133
Rep1_HiCKey	0.804409	0.808779	0.815937	0.818586	0.824939	1	0.834952	0.815589	0.823012	0.823301	0.855474	0.840596	0.804047	0.781672	0.812772	0.814774	0.819825	0.935756	0.839746	0.81331	0.822579	0.823897	0.839746
Rep1_HiTAD	0.86904	0.878233	0.879225	0.870937	0.859279	0.834952	1	0.884968	0.881024	0.888265	0.834476	0.859112	0.85431	0.836368	0.878576	0.875891	0.849992	0.829398	0.948942	0.88367	0.879169	0.888068	0.948942
Rep1_matryoshka	0.937007	0.887915	0.887454	0.858152	0.848743	0.815589	0.884968	1	0.892434	0.902231	0.811019	0.83124	0.893922	0.898037	0.891785	0.877086	0.83354	0.810504	0.877275	0.972482	0.887539	0.902904	0.877275
Rep1_OnTAD	0.885991	0.864008	0.865759	0.862615	0.839927	0.823012	0.881024	0.892434	1	0.869423	0.828897	0.8484	0.855313	0.848707	0.863606	0.880122	0.832314	0.818632	0.871938	0.894166	0.972346	0.868447	0.871938
Rep1_SpectralTAD	0.892405	0.870846	0.907163	0.850417	0.855249	0.823301	0.888265	0.902231	0.869423	1	0.824078	0.846862	0.873053	0.86327	0.872556	0.860338	0.844177	0.81866	0.880347	0.900809	0.863708	0.976539	0.880347
Rep1_SuperTAD	0.798552	0.813488	0.820508	0.816528	0.82707	0.855474	0.834476	0.811019	0.828897	0.824078	1	0.868195	0.791841	0.775304	0.814686	0.815656	0.812682	0.853623	0.836678	0.809754	0.824947	0.823615	0.836678
Rep1_TADpole	0.818778	0.840182	0.849702	0.846478	0.835501	0.840596	0.859112	0.83124	0.8484	0.846862	0.868195	1	0.808918	0.784719	0.84124	0.845443	0.833126	0.826902	0.862152	0.830424	0.840451	0.845236	0.862152
Rep1_TADtree	0.90478	0.858369	0.857498	0.834397	0.827486	0.804047	0.85431	0.893922	0.855313	0.873053	0.791841	0.808918	1	0.877701	0.863774	0.841738	0.821455	0.796546	0.850439	0.897667	0.850827	0.873896	0.850439
Rep2_Armatus	0.925376	0.86746	0.850739	0.82225	0.805336	0.781672	0.836368	0.898037	0.848707	0.86327	0.775304	0.784719	0.877701	1	0.869401	0.852004	0.795112	0.777609	0.823784	0.901047	0.846603	0.864599	0.823784
Rep2_Arrowhead	0.884473	0.969827	0.869179	0.881028	0.856772	0.812772	0.878576	0.891785	0.863606	0.872556	0.814686	0.84124	0.863774	0.869401	1	0.89202	0.833911	0.807533	0.869473	0.887597	0.861549	0.873156	0.869473
Rep2_GMAP	0.86985	0.888284	0.85699	0.950757	0.838465	0.814774	0.875891	0.877086	0.880122	0.860338	0.815656	0.845443	0.841738	0.852004	0.89202	1	0.826879	0.813069	0.871323	0.875473	0.876126	0.860584	0.871323
Rep2_GRiNCH	0.820402	0.83309	0.833375	0.833399	0.877423	0.819825	0.849992	0.83354	0.832314	0.844177	0.812682	0.833126	0.821455	0.795112	0.833911	0.826879	1	0.820006	0.850896	0.834449	0.829871	0.842059	0.850896
Rep2_HiCKey	0.799131	0.804805	0.811898	0.818946	0.82791	0.935756	0.829398	0.810504	0.818632	0.81866	0.853623	0.826902	0.796546	0.777609	0.807533	0.813069	0.820006	1	0.832596	0.808375	0.821477	0.817693	0.832596
Rep2_HiTAD	0.859522	0.869139	0.874738	0.867174	0.858133	0.839746	0.948942	0.877275	0.871938	0.880347	0.836678	0.862152	0.850439	0.823784	0.869473	0.871323	0.850896	0.832596	1	0.874297	0.872069	0.879932	1
Rep2_matryoshka	0.940672	0.883582	0.883502	0.856649	0.845458	0.81331	0.88367	0.972482	0.894166	0.900809	0.809754	0.830424	0.897667	0.901047	0.887597	0.875473	0.834449	0.808375	0.874297	1	0.888699	0.901665	0.874297
Rep2_OnTAD	0.882814	0.861863	0.858665	0.859481	0.838614	0.822579	0.879169	0.887539	0.972346	0.863708	0.824947	0.840451	0.850827	0.846603	0.861549	0.876126	0.829871	0.821477	0.872069	0.888699	1	0.861706	0.872069
Rep2_SpectralTAD	0.89483	0.870809	0.907634	0.850908	0.854766	0.823897	0.888068	0.902904	0.868447	0.976539	0.823615	0.845236	0.873896	0.864599	0.873156	0.860584	0.842059	0.817693	0.879932	0.901665	0.861706	1	0.879932
Rep2_TADpole	0.859522	0.869139	0.874738	0.867174	0.858133	0.839746	0.948942	0.877275	0.871938	0.880347	0.836678	0.862152	0.850439	0.823784	0.869473	0.871323	0.850896	0.832596	1	0.874297	0.872069	0.879932	1

## Sheet: Supplementary Figure 8
Supplementary Figure 8
b							c
		TAD boundary level							TAD level
		level1	level2	level3	level4+				level1	level2	level3	level4+
100kb	combine	1745	311	4	0		100kb	combine	1558	333	8	0
	IMR90	1746	323	3	0			IMR90	1591	336	6	0
	K562	1678	372	3	0			K562	1566	404	6	0
	GM12878	1739	297	2	0			GM12878	1516	309	6	0
50kb	combine	1970	1395	273	19		50kb	combine	2063	1689	591	111
	IMR90	2114	1273	219	15			IMR90	2146	1538	468	80
	K562	1979	1345	295	19			K562	2031	1656	637	119
	GM12878	2113	1317	242	6			GM12878	2101	1590	491	88
25kb	combine	2620	2298	919	206		25kb	combine	2314	2798	1901	1257
	IMR90	2749	2223	819	173			IMR90	2482	2736	1712	1007
	K562	2781	2160	926	218			K562	2293	2654	1953	1317
	GM12878	2823	2200	817	165			GM12878	2413	2636	1676	1091
10kb	combine	5580	4033	2021	768		10kb	combine	4768	4521	3776	5138
	IMR90	5895	4143	2083	672			IMR90	4024	4230	3961	6220
	K562	8199	4197	2002	765			K562	3332	4347	4003	5174
	GM12878	8396	4279	1888	651			GM12878	3124	4006	3884	5665
